# Supplementary material for: Joint-specific DNA methylation and transcriptome signatures in rheumatoid arthritis identify distinct pathogenic processes
Source: Nat Commun. 2016 Jun 10;7:11849. doi: 10.1038/ncomms11849 (PMC4906396; doi:10.1038/ncomms11849)
Supplement: Supplementary Data 1 — DMLs identified between confirmatory set of 19 RA and 5 OA [file ncomms11849-s2.xlsx]

## Sheet: DML_conf
DMLs identified between confirmatory set of 19 RA and 5 OA
CpG	β value differences between RA and OA	p value	q value
cg00256155	0.143262	0.00022887	0.0247557
cg00423597	0.160788	3.16186e-05	0.00989478
cg00569091	0.10997	5.59781e-06	0.00466666
cg02014020	0.11005	0.000482223	0.0346241
cg02623200	0.146046	0.000915915	0.0466069
cg03145274	0.332831	9.82634e-07	0.0023383
cg04873098	0.106632	0.000333547	0.0295923
cg04896832	0.120018	2.34891e-05	0.00857815
cg07181952	0.141132	0.00030792	0.0285636
cg07366503	0.195193	3.74164e-06	0.00391816
cg07842327	0.154573	0.000110688	0.0175215
cg09230763	0.187901	2.71552e-05	0.00920305
cg09319828	0.106273	0.000163856	0.0212298
cg09579361	0.106606	0.000502803	0.0352017
cg10328583	-0.188776	1.62835e-05	0.00734947
cg10402321	0.264163	4.54748e-05	0.0117767
cg10950111	0.121445	0.000720423	0.0417102
cg11388228	0.115223	0.00069705	0.0410747
cg11649821	0.176832	6.5849e-05	0.0139762
cg11692307	-0.162021	0.000196332	0.0231234
cg11705208	0.149912	7.28837e-05	0.014657
cg12800122	0.133227	0.000164525	0.0212725
cg13225830	-0.287986	1.86822e-06	0.00292832
cg13229078	-0.137246	6.38939e-07	0.00200107
cg13683667	-0.208194	9.79861e-07	0.00233605
cg13912858	0.146352	9.11547e-05	0.0161501
cg13926174	0.296582	0.000916419	0.0466185
cg14911892	-0.104854	0.000107973	0.0173369
cg16038327	0.164799	0.000177651	0.0220743
cg16254190	0.135326	0.000132783	0.0190709
cg16275483	-0.113574	0.000178574	0.0221283
cg16430279	0.105382	0.000618994	0.0388056
cg16546658	-0.130308	3.44954e-06	0.00376611
cg16563454	0.117674	4.86173e-06	0.00440957
cg17276021	0.132409	0.000646343	0.0396329
cg17412901	0.205038	2.97802e-06	0.00351076
cg17739555	0.135076	0.000564894	0.0370591
cg17820022	-0.131906	0.000362843	0.0307146
cg18396811	0.12191	0.000338517	0.0297903
cg18859033	0.121444	8.76416e-05	0.0158848
cg19904265	0.103669	9.07383e-05	0.0161192
cg20165545	0.152885	4.62829e-07	0.00180516
cg20293609	-0.113354	0.000991421	0.0483401
cg20489026	-0.142133	0.000328929	0.0294093
cg20608783	0.266464	4.33738e-06	0.004197
cg20615827	-0.203487	0.000117336	0.0179548
cg21155609	-0.208632	7.33893e-05	0.0147031
cg21871151	-0.122439	7.62819e-05	0.0149608
cg21871952	0.141353	0.00105563	0.049793
cg22488568	0.111823	6.04589e-05	0.0134013
cg23173688	0.10958	5.39609e-05	0.0127206
cg23989110	0.122519	0.000382311	0.031405
cg24332389	0.132568	4.51653e-05	0.0117388
cg24400630	-0.114138	0.000228694	0.0247476
cg25067242	0.144047	4.1937e-05	0.0113259
cg25372239	0.11812	0.000650589	0.0397581
cg26030470	0.174755	1.34823e-06	0.0025759
cg26038649	0.142002	0.000871102	0.0455689
cg26793227	0.141177	0.000224676	0.0245604
cg27181349	-0.181981	9.40609e-06	0.00571673
cg27558541	0.283806	1.35258e-06	0.00257816
cg27565899	0.170486	4.99068e-05	0.0122918
cg02931058	0.153646	3.18975e-06	0.00362627
cg04623297	-0.201896	3.21218e-05	0.00997348
cg04874782	0.144591	0.000652052	0.0398011
cg05373263	-0.155789	1.33037e-05	0.0067171
cg05509510	0.130113	0.000222014	0.0244343
cg06143315	-0.119237	1.08921e-05	0.0061354
cg08100159	0.16018	0.000159265	0.0209326
cg09042437	0.101979	0.000228864	0.0247555
cg10143416	0.209519	8.13408e-06	0.00533727
cg11394820	-0.172428	8.45047e-05	0.0156375
cg12847502	0.11469	0.000788446	0.0435377
cg13537237	0.139771	0.00078624	0.0434804
cg14157435	-0.149457	0.00011492	0.0178007
cg14666564	-0.145061	0.000657092	0.0399482
cg16155858	0.135331	7.66725e-06	0.00522783
cg16421411	0.147224	0.00017615	0.0219857
cg17414101	0.199674	0.000471976	0.0343253
cg18278899	0.106557	0.0008458	0.0449702
cg18792364	0.184568	0.000997898	0.0484863
cg19581790	-0.170632	0.000919742	0.0466944
cg21821308	0.147533	0.000552353	0.0366411
cg23079012	0.112021	0.000332089	0.0295337
cg23240213	0.118567	0.000157624	0.0208243
cg26803969	0.129417	2.8428e-05	0.00939949
cg27254040	-0.122915	1.56718e-05	0.00722943
cg27405400	0.285463	1.09438e-05	0.00614886
cg00166722	0.106869	0.000321195	0.0291052
cg03284879	-0.12424	0.000238982	0.0252805
cg04554240	0.144211	7.26488e-05	0.0146354
cg05485379	-0.212647	1.73399e-05	0.00755479
cg06804344	0.16647	0.000512898	0.0354746
cg08888203	0.102533	0.000891543	0.04604
cg12595697	0.146571	1.55621e-05	0.00720765
cg19955173	0.256153	0.000234474	0.0250416
cg24033633	0.169747	0.000679186	0.0405798
cg24169875	0.121088	0.000188662	0.0227002
cg25611057	-0.175753	6.28786e-05	0.0136655
cg01638225	0.121857	0.000954208	0.0474826
cg03447013	-0.134149	0.000354214	0.0303948
cg03687345	-0.100929	9.59056e-05	0.0164971
cg04228083	0.189661	1.05242e-06	0.00239226
cg05636047	0.174917	0.000678587	0.0405629
cg10755899	0.16204	0.000205579	0.0236161
cg14502818	-0.112896	4.13422e-05	0.0112468
cg14527262	0.183749	5.59802e-06	0.00466673
cg14532755	0.102318	0.000315055	0.0288578
cg16721321	0.181266	2.15576e-06	0.00309959
cg17227257	0.205315	7.155e-06	0.00509743
cg17270894	0.100028	0.000567218	0.0371356
cg19604703	0.197334	0.000829507	0.0445742
cg21082272	0.109858	0.000533884	0.0360215
cg23781334	0.187557	0.000274689	0.0270883
cg23965931	-0.176557	5.58799e-05	0.012911
cg24015522	0.104479	4.81295e-07	0.0018301
cg26562462	0.134125	1.32368e-05	0.00670121
cg01132502	-0.120912	0.000700488	0.0411684
cg01141339	0.106423	0.000387244	0.0315736
cg01553231	0.101765	0.000723509	0.041793
cg02419835	0.166867	0.000702954	0.0412353
cg05575921	0.123829	0.000361417	0.0306623
cg13305415	0.131969	7.78449e-05	0.0150956
cg13707793	0.320349	6.80377e-06	0.00500852
cg15881107	-0.128173	0.000941437	0.0471831
cg15906761	-0.14757	5.98495e-06	0.00478588
cg16021428	0.146983	0.000512802	0.0354721
cg16624521	0.134659	6.87867e-05	0.0142694
cg18302225	0.166965	0.000299075	0.0281883
cg19419291	-0.104483	6.36078e-05	0.0137432
cg19489885	-0.200003	1.52261e-05	0.00713988
cg19637560	-0.113907	0.000624576	0.0389774
cg25023816	-0.118509	8.12247e-05	0.0153769
cg25541708	0.242793	0.000558055	0.0368323
cg26817546	0.133519	8.22099e-05	0.0154564
cg00516030	0.125432	0.000513567	0.0354925
cg01302593	0.250117	5.31029e-05	0.012633
cg01999051	-0.12419	0.000925631	0.0468283
cg02602413	-0.120366	0.000641453	0.0394876
cg03130418	0.254295	6.34035e-06	0.00488706
cg03252829	0.119465	6.76484e-07	0.00203326
cg03353699	0.152918	0.00080882	0.0440591
cg03658690	0.161606	0.000110748	0.0175255
cg04286337	0.158544	7.67393e-07	0.00213464
cg04452437	0.149091	0.000144149	0.0198903
cg04938317	0.114538	8.33941e-05	0.0155506
cg06347083	0.110811	3.89342e-05	0.0109432
cg06824720	0.147456	0.000501577	0.0351681
cg07518714	0.165563	0.000524559	0.0357818
cg08626667	-0.147917	0.000917846	0.0466511
cg10982113	0.175628	2.5794e-05	0.00898182
cg11041060	-0.132587	2.62259e-05	0.00905331
cg13323416	0.140175	6.20482e-06	0.00484935
cg13739666	0.155378	2.68705e-05	0.00915777
cg17267654	0.103335	0.000863131	0.0453824
cg17477273	0.121216	0.000544615	0.0363785
cg18178010	0.126264	0.000338404	0.0297858
cg20565912	0.194187	0.00101047	0.0487706
cg21413492	-0.116215	0.000742667	0.0423125
cg22416916	0.194757	0.000343626	0.0299904
cg24376689	0.12304	0.000355287	0.0304351
cg24391982	-0.121486	0.000107738	0.0173212
cg25472539	0.120679	7.83966e-05	0.0151425
cg26477792	-0.129129	0.000522744	0.0357346
cg26997880	0.101068	0.00101953	0.0489795
cg27083825	0.1083	5.01576e-05	0.0123194
cg27530576	0.103175	1.18249e-05	0.00636826
cg00376553	0.150835	0.000103829	0.0170534
cg00400832	0.141059	9.16991e-05	0.0161901
cg01462184	0.150251	0.00028296	0.0274726
cg01574912	0.219554	9.99684e-06	0.00589084
cg02645408	0.118695	0.000635089	0.0392969
cg03277898	0.211847	0.000961504	0.0476521
cg03774463	0.164576	0.000941722	0.0471894
cg03916490	0.163599	0.000107801	0.0173254
cg04596071	0.204203	5.37993e-05	0.0127042
cg04625338	-0.118825	2.16965e-05	0.00828958
cg04896115	0.145233	0.000153811	0.0205682
cg05425699	0.225604	0.000678765	0.0405679
cg05951573	-0.12236	8.07215e-05	0.0153359
cg06160397	0.135436	6.36762e-05	0.0137504
cg06231385	0.260689	0.00098222	0.0481306
cg06423425	0.233894	0.000365877	0.0308249
cg08101303	0.121764	0.000119145	0.0180704
cg08176258	0.16551	5.72545e-05	0.0130429
cg08325813	0.152473	1.22509e-05	0.00646794
cg08607108	0.187664	0.000186927	0.0226042
cg08814268	0.111565	3.82902e-05	0.0108591
cg09329079	0.208744	6.84615e-05	0.0142376
cg09359114	0.113363	1.1327e-05	0.00624656
cg10043037	0.18442	4.65312e-05	0.0119043
cg10182869	0.136863	0.000242075	0.0254474
cg10345724	0.187397	4.66605e-05	0.0119197
cg10350880	-0.174758	5.82088e-05	0.0131459
cg10536999	-0.168071	0.00026745	0.0267419
cg10608858	-0.125657	0.000600675	0.0382304
cg10659805	0.130952	0.000281229	0.0273932
cg12415318	0.177703	1.46905e-05	0.00702827
cg12600749	-0.104108	0.000328354	0.029387
cg13435834	0.177805	8.69474e-06	0.00550096
cg14018797	0.152645	0.000730224	0.0419717
cg14079359	0.160944	0.000379821	0.031319
cg14684457	-0.143491	0.000480735	0.0345811
cg16243019	0.147931	3.40962e-06	0.00374534
cg17588038	0.161228	1.99211e-05	0.00800125
cg18077580	0.145165	0.000360092	0.0306136
cg18353405	-0.235795	3.73568e-06	0.00391514
cg19104757	0.160905	0.000750967	0.0425404
cg19451167	0.137395	0.000297753	0.0281312
cg21008208	-0.196297	0.000823035	0.0444146
cg23994714	0.159859	0.000386808	0.0315588
cg24185656	-0.215967	0.000802213	0.0438916
cg24406898	-0.204728	5.3888e-06	0.00459799
cg24862131	0.135577	0.000644388	0.0395749
cg25932869	-0.173192	0.000380607	0.0313463
cg27484582	0.15511	0.000947208	0.0473187
cg00576689	0.180786	0.000200667	0.0233574
cg01514356	-0.128782	3.34712e-05	0.0101785
cg01598421	0.235533	4.69066e-05	0.0119488
cg03780701	-0.177378	5.51683e-05	0.0128413
cg06620390	0.100255	0.000283816	0.0275117
cg06809074	-0.118701	0.000859497	0.0452967
cg07776993	0.223163	0.000252104	0.0259746
cg08387835	-0.100375	0.000845522	0.0449635
cg13609385	0.191089	0.000635478	0.0393086
cg15151778	0.140525	8.25651e-07	0.00219626
cg17560523	0.195065	0.000427347	0.0329347
cg18168101	0.117974	0.000972269	0.0479017
cg18527669	-0.159911	0.000485887	0.034729
cg19119942	-0.110593	0.000562522	0.0369808
cg19482843	0.19375	0.00102292	0.0490571
cg20042662	0.16106	0.000859871	0.0453056
cg20071744	0.331998	3.0576e-07	0.00152661
cg21161403	-0.127954	6.95111e-05	0.0143397
cg21244135	0.121315	5.4276e-05	0.0127524
cg25674613	-0.199623	5.72762e-05	0.0130449
cg26712673	0.167455	0.000190427	0.0227968
cg13429168	-0.143085	0.000872323	0.0455973
cg13713830	0.111668	0.000767469	0.0429858
cg13829680	0.116255	6.08468e-05	0.0134443
cg14018024	0.111644	0.000163949	0.0212358
cg14327394	0.100951	0.000364895	0.0307893
cg02370232	-0.173945	0.000367535	0.0308848
cg02477603	-0.216423	5.49474e-05	0.0128195
cg05358397	-0.117831	0.000896456	0.0461556
cg05691833	0.172739	0.000749202	0.0424922
cg06282596	-0.198964	0.000525129	0.0357966
cg06547490	0.12594	0.000501304	0.0351606
cg07261186	0.101494	0.000151318	0.0203972
cg07951083	-0.107553	7.85098e-05	0.015152
cg12708799	0.134749	5.32771e-06	0.0045773
cg13506288	0.198364	3.09211e-05	0.00978362
cg14606586	-0.245476	0.000383287	0.0314386
cg15087907	0.172506	0.000108365	0.017363
cg15205441	0.144198	0.000216173	0.0241514
cg15358372	0.104887	0.000548627	0.0365151
cg15396686	-0.1972	0.000250664	0.0259002
cg16301004	0.264517	0.000128345	0.0187408
cg18675043	-0.27298	0.000774997	0.0431857
cg18692070	0.224641	8.79068e-05	0.0159053
cg19286437	0.114882	0.000489125	0.034821
cg20162240	0.240716	0.000241752	0.0254301
cg23899168	0.119287	0.000713141	0.0415134
cg24508426	0.104571	0.000986251	0.0482226
cg25065723	-0.112764	0.000508888	0.035367
cg25268100	0.11061	0.000384086	0.031466
cg25946646	-0.161009	7.48579e-06	0.00518293
cg26406407	0.146133	0.000171648	0.0217154
cg26782539	0.183319	0.000941517	0.0471848
cg02618319	0.185102	7.72212e-06	0.00524113
cg03784994	0.17469	9.28003e-05	0.0162702
cg03821443	0.156746	5.18277e-05	0.0124997
cg03855388	0.236932	8.53024e-05	0.0157013
cg04726200	-0.100234	0.000467839	0.0342025
cg06569229	0.119154	4.83973e-05	0.0121221
cg08069287	0.170572	0.000357938	0.0305339
cg08373573	0.193683	0.000665194	0.0401824
cg08801887	0.178708	1.1852e-05	0.00637473
cg08863777	-0.12565	1.23674e-05	0.00649453
cg09130535	0.194615	1.65752e-05	0.00740763
cg09977361	0.104625	0.00012123	0.0182112
cg10747192	0.178046	2.31312e-05	0.00851191
cg12564567	0.118157	0.000496312	0.0350226
cg13071185	0.196942	8.3183e-05	0.0155339
cg13601740	0.100017	0.000467653	0.0341969
cg13728449	0.195629	3.86236e-05	0.0109028
cg13738327	0.110707	0.000164553	0.0212742
cg14842237	0.14018	0.000389523	0.0316506
cg16414472	0.133024	0.000643298	0.0395426
cg16499607	0.11839	0.000246651	0.0256906
cg17004353	0.178706	0.000155258	0.0206661
cg17622952	0.196582	0.000785462	0.0434602
cg18023065	-0.147468	9.46408e-06	0.0057343
cg18262591	0.259373	0.000173908	0.0218521
cg19764489	-0.142176	0.000971107	0.0478748
cg20136100	0.154198	0.000961605	0.0476545
cg21936959	0.159754	0.000642583	0.0395213
cg24611264	0.115348	0.000136719	0.0193546
cg25072766	0.204806	6.60358e-06	0.00495742
cg25807487	0.168796	0.00025218	0.0259785
cg26446832	-0.153358	0.000323626	0.0292016
cg00960772	0.22559	0.000108206	0.0173524
cg02053964	0.109614	8.3271e-05	0.0155409
cg04944536	-0.109815	0.000301262	0.0282822
cg10224806	0.150008	0.00013726	0.0193931
cg11510999	0.137178	5.45256e-05	0.0127774
cg13645530	-0.203982	2.12899e-05	0.00822553
cg16224727	0.124542	0.000776746	0.0432318
cg16432350	0.117033	0.000717827	0.0416403
cg16465882	-0.122243	0.000860133	0.0453117
cg17025149	-0.149777	0.000611179	0.0385623
cg19014335	-0.196755	0.000760372	0.0427955
cg19888509	0.232716	2.07759e-05	0.00814248
cg21053644	-0.102673	8.14048e-05	0.0153915
cg21377521	-0.146159	9.23402e-05	0.0162369
cg22463035	0.155492	0.000336534	0.0297117
cg24033224	0.152245	1.62613e-05	0.00734499
cg24847366	0.269836	0.0005378	0.0361442
cg25683744	0.142828	0.000220704	0.0243715
cg25754673	0.144958	0.00012255	0.0182989
cg26081413	0.11209	6.68635e-05	0.014079
cg26385126	0.214034	0.000563033	0.0369976
cg00765737	0.210713	2.93606e-05	0.00953744
cg01973456	0.186557	4.90251e-05	0.0121934
cg04771838	0.179826	0.000413627	0.0324755
cg05820861	0.12704	0.000497626	0.0350591
cg06048436	-0.191204	0.000345603	0.030067
cg07296256	-0.160601	0.000427135	0.0329277
cg08605016	0.107139	0.000140533	0.0196253
cg10124548	0.184179	0.000571498	0.0372772
cg10805850	0.222484	0.000916098	0.0466111
cg13731800	-0.100819	1.30263e-06	0.00255151
cg14688299	0.140787	0.000337174	0.0297371
cg16351246	0.10244	4.9988e-05	0.0123007
cg16872841	0.202958	0.000127205	0.0186543
cg18995031	0.133873	0.000129276	0.018811
cg21261158	0.226967	0.000392644	0.0317552
cg25153726	0.140747	5.797e-05	0.0131182
cg26848724	0.144462	4.92657e-05	0.0122204
cg01021196	-0.180257	0.000368308	0.0309126
cg04952072	0.126211	8.43497e-05	0.0156254
cg05277122	0.17378	6.14345e-05	0.0135091
cg06867623	0.204751	0.000189853	0.0227655
cg06908244	0.198993	7.26828e-05	0.0146385
cg08266712	-0.102211	0.000945465	0.0472777
cg10070185	0.132581	0.000452686	0.0337414
cg14166701	0.105572	0.00048242	0.0346297
cg16497661	0.199672	0.000449115	0.0336302
cg16784943	0.167645	0.000224214	0.0245386
cg16802892	-0.442362	7.92797e-05	0.0152167
cg18492803	0.180087	1.35988e-09	0.000190095
cg19009471	-0.139199	0.000197604	0.0231926
cg19995595	0.159757	3.18738e-05	0.00993484
cg27170268	0.115457	3.37777e-05	0.0102242
cg27663123	-0.178291	0.000128768	0.0187728
cg04187814	0.159593	8.36733e-06	0.00540388
cg07166171	-0.118655	0.000449764	0.0336505
cg13166748	-0.175963	0.000151971	0.0204423
cg19111408	0.179868	0.000320091	0.0290611
cg19143959	0.10735	8.02799e-05	0.0152997
cg24206537	0.12752	0.000100071	0.01679
cg24251942	-0.106616	6.18711e-05	0.0135568
cg25699759	-0.140207	7.21803e-06	0.0051141
cg26322285	-0.119862	0.000507863	0.0353393
cg26971783	0.168812	0.000445123	0.033505
cg00179196	0.161428	6.34563e-06	0.00488851
cg00806214	0.113688	0.00040337	0.0321208
cg00962254	0.219102	4.64486e-05	0.0118944
cg01038597	0.123625	0.000370192	0.0309801
cg01105356	0.200883	0.000302121	0.0283189
cg01234379	0.12198	5.13931e-05	0.0124534
cg01306151	0.158283	5.32928e-05	0.0126525
cg01540102	0.105642	1.28136e-06	0.0025397
cg01594538	-0.158741	0.000866085	0.0454517
cg01699600	0.183407	3.35387e-05	0.0101886
cg01826254	0.159657	0.000556598	0.0367836
cg02087356	-0.134578	0.000866468	0.0454607
cg02606058	0.121309	1.4182e-05	0.00691803
cg03035213	0.151863	0.000722016	0.041753
cg04148089	0.127016	0.000796496	0.0437454
cg04694492	0.135846	0.000375719	0.0311759
cg04833731	0.185416	6.79592e-05	0.0141882
cg04911050	0.10652	0.000609991	0.0385251
cg05083852	0.17198	0.000741598	0.042283
cg05557991	-0.151006	0.000374603	0.0311366
cg05624853	0.105144	0.000391443	0.031715
cg06134860	0.132182	0.000441657	0.0333959
cg06323896	0.131035	0.000272012	0.0269613
cg06410849	0.13308	1.01659e-06	0.00236517
cg06869935	0.162698	0.000480215	0.0345661
cg07397579	0.10343	0.000844594	0.0449412
cg08006672	0.170078	0.00103584	0.0493507
cg08074555	0.189697	0.000689312	0.040862
cg08161325	0.100163	0.000325268	0.0292664
cg08770961	0.112801	1.11697e-06	0.00243805
cg09065629	0.216412	0.000212762	0.0239823
cg09141835	0.140486	0.000804846	0.0439585
cg09899220	0.131844	0.000304222	0.0284082
cg16791016	0.163765	8.73045e-07	0.00224255
cg27147718	0.107469	0.000108392	0.0173648
cg27630153	0.234136	1.66167e-05	0.00741581
cg27661460	0.220075	9.27035e-06	0.00567517
cg00029979	0.103396	6.59394e-05	0.0139854
cg00512602	-0.116824	0.00077106	0.0430814
cg00548708	-0.244744	5.70746e-05	0.0130258
cg00618626	0.195759	0.00050433	0.0352434
cg00871787	0.13782	0.000132842	0.0190752
cg03255749	-0.256008	0.000438776	0.0333044
cg03743861	-0.197564	0.000476135	0.0344475
cg04375492	0.139905	2.93927e-05	0.00954209
cg04864152	0.16954	0.000520366	0.0356723
cg05272827	0.113038	0.000369923	0.0309705
cg05299140	0.124653	7.8938e-06	0.00528199
cg05647756	0.255974	5.60791e-06	0.0046699
cg05882680	-0.241325	3.64379e-05	0.0106084
cg05896714	0.16373	0.000317115	0.0289414
cg06679494	-0.147292	0.000657381	0.0399566
cg07200616	0.144263	4.04684e-05	0.0111377
cg07733567	0.142414	0.000384073	0.0314655
cg07895132	0.132299	0.000289777	0.0277806
cg08057277	-0.117589	2.55296e-05	0.00893743
cg08890627	0.179529	0.000764601	0.0429091
cg09730801	0.256679	1.93291e-06	0.00296863
cg10426084	0.121408	0.000260155	0.0263829
cg10820084	-0.242487	5.5288e-05	0.0128531
cg11482879	0.175834	0.000299374	0.0282012
cg11615029	-0.243445	0.000107165	0.0172826
cg11640208	0.129445	0.000664652	0.0401668
cg11993636	-0.114505	0.000833737	0.0446778
cg12097883	-0.167946	0.000240578	0.0253669
cg12435074	0.153919	1.01804e-05	0.0059428
cg12658387	0.165591	0.000288682	0.0277316
cg14365070	-0.100251	9.92755e-05	0.0167352
cg16067628	0.144617	0.000603985	0.0383356
cg16514513	-0.16676	3.19195e-05	0.00994198
cg16652462	0.163787	0.000761018	0.0428129
cg17833265	-0.160974	0.000117103	0.0179401
cg17896965	0.126745	0.000513209	0.0354829
cg18241962	0.218367	0.000324392	0.0292319
cg19106932	-0.14385	9.30433e-05	0.0162878
cg19157647	0.126379	9.49151e-05	0.0164252
cg19954017	0.163712	0.00029713	0.0281042
cg20463302	-0.148713	0.000560589	0.0369166
cg20478261	0.153297	0.000134848	0.0192208
cg21342910	-0.154099	0.000742662	0.0423124
cg22242345	0.121103	0.000569632	0.0372146
cg22778178	-0.249462	2.00661e-05	0.00802426
cg22968622	0.252333	0.000742967	0.0423208
cg23051272	-0.115123	0.000400151	0.0320074
cg23676314	-0.145081	0.000544093	0.0363606
cg23730606	-0.111815	0.000956279	0.0475309
cg24114556	0.126641	0.000189017	0.0227197
cg24540710	-0.118418	0.000427975	0.0329553
cg25534244	0.132213	0.000897006	0.0461685
cg25639095	0.144295	0.00065255	0.0398156
cg25735490	-0.286027	5.00388e-05	0.0123063
cg26310429	-0.211951	1.14802e-05	0.00628464
cg13313047	-0.146212	9.29142e-06	0.00568166
cg16308790	0.245251	0.000566533	0.037113
cg22126437	0.100312	0.000185271	0.0225117
cg26052586	0.144273	0.000271078	0.0269167
cg02383368	0.100756	0.000154964	0.0206462
cg02577963	0.143825	0.000394943	0.0318316
cg03532013	-0.168529	5.41585e-05	0.0127406
cg04414542	0.129829	2.63307e-05	0.00907048
cg05001848	-0.130882	0.000156464	0.020747
cg05242915	0.203762	9.95219e-06	0.00587806
cg07931190	0.189165	0.000474331	0.0343946
cg08525314	0.200377	6.17927e-05	0.0135482
cg08545132	0.109454	0.000224114	0.0245339
cg10181414	0.140363	7.21076e-05	0.0145854
cg12208381	0.155417	3.68744e-05	0.0106687
cg12494545	0.176501	0.000992753	0.0483702
cg13995193	0.162401	0.000393174	0.0317729
cg16860821	0.122076	0.000748261	0.0424664
cg17519645	-0.104359	0.000136317	0.0193261
cg18151262	0.157138	0.000285127	0.0275714
cg18397073	0.117223	0.000433565	0.0331373
cg19367918	0.2553	7.79842e-06	0.00525943
cg19851563	0.195385	5.06953e-06	0.00448662
cg21048812	0.110957	0.000811002	0.0441141
cg21073930	-0.104003	0.000611244	0.0385643
cg21480173	0.190246	1.69863e-05	0.00748768
cg22035959	0.205212	0.000131974	0.0190115
cg22079102	0.176761	0.000211438	0.0239158
cg23306063	0.155925	3.91698e-05	0.0109736
cg23690893	0.234921	4.62032e-06	0.00431511
cg23866403	0.170391	5.70687e-06	0.00470126
cg23945952	0.137805	8.95203e-05	0.0160282
cg24450508	0.105266	0.000524052	0.0357686
cg25252585	-0.136935	0.000707145	0.0413498
cg26578910	0.113421	2.16161e-05	0.00827704
cg27377632	0.115353	0.000643122	0.0395374
cg27391679	0.189522	3.16379e-05	0.00989781
cg02535674	0.146541	6.85505e-05	0.0142464
cg04489586	-0.101224	0.000895118	0.0461242
cg06357305	-0.199848	5.26361e-06	0.00455529
cg08641963	0.117233	0.000359337	0.0305857
cg13187009	0.10464	1.24968e-05	0.00652373
cg17858500	0.202559	0.000532219	0.035979
cg18267489	-0.135517	0.000105461	0.0171666
cg21524538	0.136563	5.76402e-07	0.00194101
cg22429169	0.105876	0.000860458	0.0453194
cg24377694	-0.109499	4.31325e-05	0.0114825
cg26787381	0.125043	0.000220868	0.0243794
cg04574724	0.189751	5.6201e-06	0.0046738
cg06230805	0.118313	6.95882e-05	0.0143472
cg14906976	-0.240122	2.49142e-06	0.00326807
cg15157241	0.115311	6.69821e-05	0.0140909
cg21697851	-0.127755	0.00085818	0.0452656
cg22117968	0.292578	2.77056e-06	0.00340916
cg00101350	0.205215	1.30846e-06	0.00255469
cg05233946	-0.134063	0.00011006	0.017479
cg05647602	0.113375	0.000683493	0.0407004
cg07072704	-0.137333	6.02383e-05	0.0133766
cg07734358	0.20243	0.000179473	0.0221806
cg14284759	0.183202	4.45054e-06	0.00424525
cg19603134	0.106214	0.00095722	0.0475528
cg20728514	0.163652	0.000161623	0.0210863
cg26539321	0.104126	0.000800864	0.0438572
cg01740135	-0.209736	0.000731064	0.041994
cg14637830	0.101546	1.01257e-06	0.00236206
cg20774140	0.110226	0.000759565	0.0427737
cg25602651	-0.107557	0.000257206	0.0262348
cg00003345	0.118757	0.000643368	0.0395447
cg00007800	0.103743	0.00104434	0.0495417
cg00091302	0.158412	1.45248e-05	0.00699281
cg00112238	0.177696	8.14509e-05	0.0153953
cg00228796	0.194417	4.82561e-05	0.012106
cg00382740	-0.129345	0.000339374	0.029824
cg00624908	0.114213	0.00102958	0.049209
cg00763594	0.250514	6.23394e-06	0.00485754
cg00768179	0.178123	0.000112974	0.0176738
cg00851627	0.145828	6.25466e-06	0.00486334
cg00868131	0.139267	4.18759e-05	0.0113178
cg00884805	0.141731	0.00042224	0.0327657
cg01081168	0.141994	0.000745785	0.0423984
cg01198994	-0.120085	0.000710161	0.0414323
cg01336162	0.119246	1.76292e-05	0.00760857
cg01417625	0.229152	0.000447779	0.0335883
cg01435118	0.135365	0.000411238	0.0323937
cg01435678	0.107984	6.87411e-05	0.014265
cg01481000	-0.140451	0.000340363	0.029863
cg01558281	0.118918	0.000336774	0.0297212
cg01693598	0.123038	1.98247e-05	0.00798583
cg01965380	-0.179514	0.000154134	0.0205901
cg02073224	0.143041	0.000278131	0.0272497
cg02098619	0.11802	2.3785e-06	0.0032148
cg02267408	0.115707	5.26457e-05	0.0125856
cg02361903	0.166806	5.3024e-07	0.00189053
cg02367655	-0.111546	0.000179498	0.0221821
cg02464665	0.103764	0.000929409	0.0469137
cg02567750	-0.171764	0.000706878	0.0413425
cg02657611	0.123943	0.000429676	0.0330109
cg02922280	0.136822	1.68328e-05	0.00745805
cg03041650	-0.204176	0.000205159	0.0235942
cg03142741	-0.142978	0.000493508	0.0349444
cg03204322	0.159688	2.17435e-05	0.0082969
cg03258665	-0.125553	0.000444062	0.0334717
cg03391389	0.110578	1.52491e-05	0.00714456
cg03467001	-0.109463	0.000780715	0.0433361
cg03518202	0.177565	0.000234019	0.0250182
cg03537386	-0.163915	0.000157686	0.0208284
cg03603260	-0.109477	0.00019962	0.0233014
cg03606098	0.154182	0.000318102	0.0289813
cg03649796	-0.126261	0.000813832	0.0441852
cg03727673	0.117927	5.88311e-05	0.0132175
cg03749154	0.198094	0.000301337	0.0282854
cg03937290	0.114401	7.0147e-05	0.0144008
cg04126957	0.106738	0.00038987	0.0316623
cg04139827	0.172891	0.000650242	0.0397479
cg04147479	-0.100045	7.76024e-05	0.0150749
cg04265492	0.141729	4.85897e-05	0.0121441
cg04267765	-0.101646	0.00078572	0.0434669
cg04323713	0.134114	0.000589244	0.0378625
cg04395462	0.124835	0.000212191	0.0239537
cg04439557	0.147104	2.04294e-05	0.00808513
cg04492086	0.244183	0.000122659	0.0183061
cg04705952	0.125165	0.000851905	0.0451164
cg04872603	-0.187812	0.000115412	0.0178324
cg04912273	0.158614	8.15717e-06	0.00534247
cg04930693	0.148138	0.000885141	0.0458928
cg04981007	0.105477	0.000578176	0.0374995
cg04988216	0.147633	0.000601729	0.0382639
cg04988794	0.107984	0.000450567	0.0336755
cg05048475	0.162315	0.000464873	0.0341136
cg05132999	0.133465	0.000303765	0.0283888
cg05461140	0.13925	0.000945176	0.0472709
cg05641535	0.184025	1.69793e-06	0.00281958
cg05653018	-0.141372	3.8809e-07	0.00168959
cg05778820	0.112762	0.000173181	0.0218083
cg05836788	-0.144269	0.000693203	0.0409693
cg06277277	0.152144	0.000457487	0.0338894
cg06324192	0.106861	0.000369178	0.0309438
cg06348737	0.12081	0.000300306	0.0282413
cg06380199	-0.109016	0.00102632	0.0491348
cg06459724	-0.144309	0.000900522	0.0462508
cg06516956	0.187483	0.000872493	0.0456012
cg06531475	0.179287	0.000258378	0.0262938
cg06621919	0.122134	0.000816659	0.0442559
cg06659980	0.126005	1.51817e-07	0.00104486
cg06747288	-0.119706	6.63069e-05	0.0140228
cg06788267	-0.149826	1.86838e-05	0.00779629
cg06796611	0.10403	0.0010001	0.0485358
cg06959448	-0.152834	9.67206e-05	0.0165556
cg07044523	0.130059	0.000103948	0.0170617
cg07181374	0.12341	9.02439e-05	0.0160824
cg07188009	-0.10938	0.00101966	0.0489824
cg07206293	0.103446	0.00023364	0.0249986
cg07245635	0.124325	0.000725683	0.041851
cg07354440	-0.12664	0.000308035	0.0285684
cg07568430	0.161281	0.000218321	0.0242564
cg07587610	0.141085	0.000430292	0.033031
cg07795513	0.189266	3.81959e-05	0.0108466
cg07910075	0.188216	5.94447e-05	0.0132873
cg07919760	0.117417	0.000148823	0.0202235
cg07922843	-0.11196	1.10813e-05	0.00618434
cg07950244	0.111145	0.000453604	0.0337699
cg08111158	0.107162	0.000509382	0.0353803
cg08268274	0.162439	1.09523e-05	0.00615106
cg08935841	-0.150615	0.000554255	0.0367051
cg08950364	-0.165208	8.22968e-05	0.0154634
cg09132058	0.14188	6.60865e-06	0.00495874
cg09167705	0.110296	5.48545e-05	0.0128102
cg09176199	0.161561	0.000364206	0.0307643
cg09180564	-0.170874	6.70803e-05	0.0141007
cg09230154	-0.259846	8.91572e-07	0.00225979
cg09468264	-0.192646	4.593e-06	0.00430407
cg09556527	0.154456	0.000407926	0.0322796
cg09756115	0.100452	0.000468556	0.0342239
cg09799585	-0.193866	6.12594e-05	0.0134898
cg09814448	0.133946	3.67666e-05	0.0106538
cg09858862	-0.174579	3.67422e-05	0.0106505
cg10020892	-0.130157	0.000731231	0.0419984
cg10054398	-0.161626	0.000967315	0.0477868
cg10100424	0.116431	2.50155e-05	0.00884973
cg10202113	0.14579	0.000709718	0.0414202
cg10442735	0.143152	0.000115165	0.0178165
cg10539122	0.200984	9.60797e-08	0.000898829
cg10717869	0.114202	0.000278322	0.0272586
cg10812889	-0.182178	8.81587e-06	0.00553588
cg10985914	-0.122618	0.000242196	0.0254539
cg11080552	0.103988	0.000397349	0.0319111
cg11084571	-0.107823	0.000304955	0.0284391
cg11211263	0.121581	3.9364e-05	0.0109985
cg11218176	0.14942	3.22766e-05	0.00999743
cg11332505	0.11472	1.37962e-06	0.002592
cg11335264	0.131881	0.000773002	0.0431329
cg11336311	-0.157255	0.000790911	0.0436016
cg11394611	0.16657	4.07507e-05	0.0111726
cg11592082	0.11174	7.65592e-05	0.014985
cg11709405	-0.193817	1.22537e-05	0.00646858
cg11712187	0.130053	0.00082748	0.0445244
cg11738198	-0.146541	0.000140262	0.0196052
cg11750962	0.15528	8.20031e-05	0.0154398
cg11820824	0.124626	0.00102612	0.0491302
cg11824191	-0.114529	0.000145391	0.0199798
cg12039595	0.106928	1.8781e-05	0.00781296
cg12046882	0.146507	0.000341176	0.0298948
cg12072178	0.112066	0.000240955	0.0253872
cg12082516	0.130095	4.14274e-05	0.0112578
cg12408250	0.111404	0.000442057	0.0334086
cg12417775	0.152112	0.000158537	0.0208847
cg12424383	0.166801	0.000931485	0.0469605
cg12424867	0.148718	0.000993798	0.0483938
cg12430302	0.143252	6.28512e-05	0.0136626
cg12626411	0.150992	0.000698205	0.0411062
cg12697139	0.141179	0.000751906	0.042566
cg12891678	-0.102445	2.24938e-05	0.00841115
cg13066495	0.104577	0.000215748	0.0241305
cg13551754	0.134753	0.000300326	0.0282421
cg13787775	0.1063	1.30144e-05	0.0066478
cg13919466	0.116613	9.28375e-05	0.0162729
cg13935127	0.152466	4.01297e-06	0.00405064
cg14032195	0.12242	0.000435272	0.0331923
cg14036402	0.126654	3.28502e-06	0.00367888
cg14166209	0.127737	8.74057e-05	0.0158666
cg14178043	0.170448	5.4681e-06	0.00462442
cg14178899	0.17058	3.70529e-06	0.00389966
cg14215105	0.122556	1.72546e-05	0.00753875
cg14413262	0.167791	0.00011646	0.0178994
cg14523881	0.104973	5.90604e-05	0.0132436
cg15151364	0.104355	0.000770292	0.043061
cg15447017	0.113926	0.000210635	0.0238753
cg15465501	-0.103857	0.000733823	0.0420668
cg15676711	0.12577	2.97928e-06	0.00351135
cg15833565	0.164839	3.02952e-06	0.00353469
cg16046833	0.112889	8.32356e-05	0.0155381
cg16136290	0.222884	0.000199206	0.0232792
cg16140253	0.152249	0.000513125	0.0354807
cg16293838	0.130416	0.000846337	0.0449831
cg16348003	0.132904	8.43696e-06	0.00542486
cg16398581	-0.113785	8.78354e-05	0.0158998
cg16417028	0.107143	0.00104626	0.0495847
cg16429975	-0.116438	0.00101471	0.0488686
cg16527877	-0.121328	0.000388454	0.0316145
cg16555926	0.142296	0.000673773	0.0404271
cg16996242	0.198754	0.000174273	0.0218739
cg17015179	0.145486	0.000909987	0.0464706
cg17104202	0.146619	3.00058e-07	0.00151353
cg17133045	0.157582	0.0005185	0.0356233
cg17253459	-0.11747	0.000325613	0.0292799
cg17412102	0.125014	3.44576e-06	0.00376415
cg17469276	0.118081	0.00106405	0.0499784
cg17470627	0.16425	7.95424e-05	0.0152386
cg17501774	0.171387	2.87723e-05	0.00945098
cg17591574	0.125838	4.12065e-06	0.0041006
cg17819831	0.200536	0.00025785	0.0262673
cg17843487	0.193464	0.000770303	0.0430613
cg17845761	0.107236	0.000615604	0.0387004
cg17879450	0.116315	0.000225378	0.0245934
cg17918796	0.151356	0.000187966	0.0226618
cg18028470	0.138185	0.000147774	0.0201496
cg18081104	0.100397	0.000380953	0.0313582
cg18233931	0.11166	0.000571686	0.0372835
cg18347602	0.144733	0.000404536	0.0321616
cg18764544	0.155087	0.000608706	0.0384847
cg18931398	0.104391	0.0002394	0.0253032
cg18936620	0.108799	0.000594076	0.0380189
cg19028997	0.195528	4.50399e-05	0.0117233
cg19403323	0.118088	0.000272218	0.0269711
cg19710662	0.170936	7.62188e-05	0.0149553
cg19859993	-0.207359	1.56371e-05	0.00722256
cg20253872	0.143611	0.000109221	0.0174218
cg20270882	0.108516	0.000815883	0.0442365
cg20334115	0.179699	0.000136985	0.0193735
cg20383521	0.173247	1.06818e-06	0.00240379
cg20432350	0.139	0.00017006	0.0216184
cg20632748	0.107289	7.1134e-05	0.0144944
cg20705390	0.140802	6.17796e-05	0.0135468
cg20812370	-0.143075	2.39275e-05	0.00865792
cg20946037	-0.129302	0.000318034	0.0289785
cg20947849	0.117595	0.000761524	0.0428265
cg20971147	0.141241	0.0009146	0.0465767
cg20995928	0.104307	0.000329212	0.0294203
cg21158528	0.168255	0.00100484	0.0486433
cg21304454	0.108014	9.85769e-05	0.0166866
cg21450654	0.12878	0.000853731	0.04516
cg21996351	0.143261	0.000392314	0.0317442
cg22040867	-0.156582	5.90413e-05	0.0132415
cg22229039	0.171371	0.000737507	0.0421695
cg22361106	0.151774	0.000416521	0.0325738
cg22441770	0.120366	2.24915e-07	0.00131215
cg22487204	0.116549	0.000164684	0.0212825
cg22522357	-0.116769	0.000295443	0.0280307
cg22678073	0.119811	0.000344102	0.0300089
cg22685215	-0.169465	8.88498e-05	0.0159774
cg22716599	0.16347	8.95662e-05	0.0160316
cg22787719	0.161296	0.000163095	0.0211812
cg22851694	0.155568	0.00018874	0.0227045
cg22948684	0.180044	2.66261e-05	0.00911848
cg23020600	0.213439	0.000967699	0.0477958
cg23091549	0.144016	0.000937954	0.0471054
cg23208294	-0.165743	6.25427e-05	0.0136295
cg23236366	0.18683	0.000129468	0.0188254
cg23322161	0.102682	0.000182328	0.022345
cg23711554	0.180079	3.2746e-05	0.0100694
cg23768131	0.11795	0.000100501	0.0168195
cg23808270	0.185538	0.00013303	0.0190889
cg23960736	-0.137835	0.000879501	0.0457634
cg24155427	0.150261	5.94885e-06	0.00477517
cg24252805	0.109803	9.9031e-05	0.0167183
cg24307587	-0.12372	5.03017e-05	0.0123352
cg24327307	0.139323	0.000187981	0.0226626
cg24335751	0.118794	0.000451584	0.0337072
cg24402128	-0.13249	0.000613165	0.0386244
cg24517501	0.117627	4.01421e-05	0.011097
cg24610044	-0.16694	0.000480357	0.0345702
cg24954121	0.14282	3.23585e-05	0.0100101
cg24968931	0.100129	0.000551138	0.0366001
cg25203980	0.145818	0.000867362	0.0454816
cg25221919	0.208279	8.08514e-06	0.00532619
cg25302985	-0.123815	5.00992e-05	0.012313
cg25611443	0.20839	9.6808e-05	0.0165618
cg25706447	0.213409	2.50541e-06	0.00327446
cg25764120	-0.144836	0.0008063	0.0439954
cg25838968	0.159989	1.64603e-07	0.00109833
cg25839663	0.116787	0.000462689	0.0340478
cg26188212	-0.154576	0.000188331	0.022682
cg26292918	0.132278	0.000747045	0.042433
cg26307728	0.107112	0.00035311	0.0303533
cg26371327	-0.110106	0.000454531	0.0337985
cg26523175	-0.118157	1.23243e-08	0.000322251
cg26530713	0.119921	0.000288894	0.0277411
cg26677004	0.138986	9.128e-06	0.00563093
cg26864297	0.103251	0.00018814	0.0226714
cg27441486	0.130977	0.000177226	0.0220493
cg27443878	0.101279	6.89326e-06	0.00503073
cg27511861	0.123795	0.00105959	0.0498805
cg27582323	-0.177861	0.000533285	0.0360062
cg00009523	-0.191177	0.000384377	0.0314759
cg00063909	0.138803	0.000482295	0.0346261
cg00089451	0.165539	0.000694555	0.0410064
cg00106808	-0.13391	0.000375445	0.0311662
cg00314660	0.106131	4.28307e-05	0.0114434
cg00409434	-0.218666	0.000228671	0.0247466
cg00436254	0.140956	4.65317e-05	0.0119043
cg00458449	0.18149	4.3442e-05	0.0115224
cg00607755	0.166854	0.000432758	0.0331111
cg00705730	0.179377	0.000286698	0.0276425
cg00912580	0.122748	5.69399e-06	0.00469722
cg01160855	0.141611	9.56219e-05	0.0164766
cg01256139	0.124333	2.75497e-05	0.00926497
cg01742357	0.166278	2.10623e-05	0.00818906
cg01872840	0.141151	1.07491e-06	0.00240864
cg02048613	0.110771	3.99472e-05	0.0110726
cg02071553	0.174296	0.000246377	0.0256762
cg02106683	0.187156	0.000371562	0.0310289
cg02251243	-0.111355	6.35092e-05	0.0137327
cg03095773	-0.196719	2.69562e-06	0.00337145
cg03147598	0.101326	8.8376e-05	0.0159413
cg03462604	0.133064	0.000820352	0.044348
cg03491895	-0.137666	0.00011048	0.0175075
cg03560973	-0.116997	1.35593e-05	0.00677702
cg03602777	0.130458	0.000423418	0.0328049
cg03700279	0.157936	0.000107604	0.0173122
cg03740612	0.131994	3.9595e-06	0.0040253
cg03886523	0.118159	2.92675e-05	0.00952388
cg03971661	-0.101356	0.000193813	0.0229849
cg03979788	0.119281	0.000837607	0.0447721
cg04314361	-0.189865	0.000289163	0.0277531
cg04334243	0.158292	0.000106224	0.0172188
cg04345118	0.178183	0.000184004	0.0224403
cg04546181	0.121027	0.00019591	0.0231003
cg04622795	0.100889	0.000262725	0.0265105
cg04731861	0.16546	1.75018e-05	0.00758502
cg04768998	-0.102681	0.000624822	0.038985
cg04784316	-0.177625	5.97846e-05	0.0133257
cg04956471	-0.118503	0.00105249	0.0497233
cg05025332	0.16279	0.000109842	0.0174642
cg05204104	-0.21732	1.88357e-05	0.0078223
cg05245416	-0.104078	0.000380431	0.0313402
cg05481257	0.10932	6.99926e-05	0.014386
cg05543030	0.155602	0.000330427	0.0294673
cg05543593	-0.192224	0.000298169	0.0281492
cg05979619	-0.182915	3.81951e-05	0.0108465
cg05991902	0.172381	0.000202605	0.0234603
cg06320380	0.157858	9.64854e-06	0.00578949
cg06621027	-0.159342	0.000945654	0.0472822
cg06709297	0.146275	0.00031966	0.0290438
cg06720048	-0.138653	0.00097677	0.0480056
cg06873564	-0.122955	0.000482211	0.0346237
cg06995408	-0.168122	8.17347e-05	0.0154182
cg07048693	0.180691	1.62802e-06	0.0027711
cg07207670	0.144294	0.000265797	0.0266614
cg07223090	-0.132388	0.000206563	0.023667
cg07227049	-0.20333	0.000939575	0.0471416
cg07263759	0.199364	2.92132e-05	0.00951596
cg07328796	0.177126	0.000177579	0.02207
cg07329968	-0.142736	0.000343992	0.0300046
cg07479270	0.106435	6.78289e-05	0.0141753
cg07645299	-0.202399	1.59462e-06	0.00274706
cg07969684	-0.108713	0.000609859	0.0385209
cg08043781	0.147945	0.00064575	0.0396153
cg08095566	0.146674	0.000420886	0.0327206
cg08563570	0.222533	1.95296e-05	0.00793807
cg08577912	0.180967	0.000437671	0.0332692
cg08731950	-0.173796	0.000368767	0.0309291
cg08800461	-0.100487	0.000997288	0.0484726
cg08940378	-0.154248	0.000224435	0.0245491
cg09004241	-0.111994	6.64976e-05	0.0140421
cg09022325	-0.114012	0.000806361	0.0439969
cg09305096	0.173647	1.03964e-06	0.00238275
cg09355378	0.198466	0.000386377	0.0315441
cg09472901	-0.125937	0.000277736	0.0272312
cg09591329	-0.149043	0.0009885	0.0482738
cg09644974	0.112726	0.000213218	0.0240051
cg09699787	-0.15779	0.000565776	0.0370882
cg09703910	-0.159372	0.000910118	0.0464736
cg09718582	-0.110013	0.000626042	0.0390223
cg09741917	0.11857	1.26375e-05	0.00655508
cg10071550	0.132234	0.000464989	0.0341171
cg10362527	0.174988	0.000317373	0.0289518
cg10440877	-0.195914	4.15991e-07	0.00173574
cg10549071	-0.232856	2.75712e-06	0.00340249
cg10559151	-0.102442	0.000593498	0.0380002
cg10601057	0.188178	0.000135415	0.0192616
cg10671757	0.105537	7.19257e-05	0.0145685
cg10907912	-0.124299	0.000329909	0.0294473
cg11007850	0.132251	0.000117273	0.0179508
cg11036279	0.103889	0.000582096	0.0376289
cg11072779	0.184863	5.85622e-06	0.00474733
cg11273176	0.199016	0.000399942	0.032
cg11370814	0.135359	0.000561428	0.0369445
cg11419575	-0.141978	0.000593185	0.0379901
cg11462499	-0.158668	9.05264e-05	0.0161035
cg11690884	0.110526	0.000290195	0.0277992
cg11902863	-0.22861	0.00012801	0.0187155
cg11942503	-0.114718	0.000330543	0.0294717
cg11971852	0.171172	0.000758789	0.0427528
cg12042187	-0.114731	6.80009e-05	0.0141923
cg12251803	0.165221	0.000392671	0.0317561
cg12453623	-0.177869	0.00056082	0.0369243
cg12458932	0.193881	0.000218515	0.0242658
cg12461551	-0.145103	0.000226658	0.0246532
cg12525096	0.135104	1.30898e-05	0.006666
cg12603955	0.134614	0.000631429	0.0391863
cg12738913	-0.113028	0.000497901	0.0350667
cg12789935	0.136314	5.99519e-05	0.0133445
cg12918604	0.134169	0.000664131	0.0401518
cg12939390	0.200857	0.000126339	0.018588
cg13165983	-0.208433	1.65922e-06	0.00279303
cg13283765	-0.140189	0.00102693	0.0491487
cg13660477	0.160073	4.03783e-07	0.00171603
cg14230859	-0.125435	3.08767e-06	0.00356812
cg14353278	-0.207999	0.000113674	0.0177198
cg14357535	0.12423	4.28408e-05	0.0114447
cg14462124	-0.133409	9.93292e-05	0.0167389
cg14710529	0.161471	1.37763e-05	0.00682693
cg15016481	0.177127	0.000605731	0.0383909
cg15016771	-0.194031	2.39598e-06	0.00322325
cg15022880	0.104713	6.78518e-05	0.0141776
cg15487266	0.126785	0.000224104	0.0245335
cg15513446	0.114384	0.00044893	0.0336244
cg15653254	-0.143874	3.80093e-05	0.0108219
cg15705813	-0.159826	0.000724875	0.0418295
cg15736743	0.179444	0.000183	0.0223834
cg15958422	0.201302	0.000934391	0.0470257
cg16101601	-0.167747	8.31196e-05	0.0155289
cg16402715	0.111865	3.92903e-05	0.0109891
cg16637224	-0.110748	0.000212152	0.0239517
cg16874669	0.12678	5.74546e-05	0.0130617
cg16887422	0.160801	0.000997217	0.0484709
cg16936561	-0.20693	0.000435321	0.0331939
cg17012555	0.118022	0.000173122	0.0218048
cg17293838	0.122422	8.12821e-05	0.0153816
cg17399745	-0.143746	0.000283725	0.0275076
cg17695537	-0.173647	6.19363e-06	0.00484619
cg17864487	0.174409	0.000456987	0.0338741
cg18477117	0.139465	3.17148e-07	0.00155195
cg18585789	-0.115834	2.1176e-05	0.00820734
cg18881174	0.131038	0.000153792	0.0205668
cg18969232	-0.10834	0.000250449	0.0258891
cg19184688	0.146036	5.57884e-05	0.0129021
cg19375539	-0.17387	0.000303101	0.0283606
cg19642408	0.125055	0.000467792	0.0342011
cg19721478	0.137657	5.59985e-06	0.00466732
cg19752143	0.16864	2.86147e-05	0.00942749
cg19824242	-0.100019	3.70397e-05	0.0106913
cg19848082	0.116101	0.000118323	0.0180167
cg19848140	0.153876	0.000160702	0.0210266
cg20055237	-0.118948	0.000309481	0.0286286
cg20178603	-0.121789	1.09659e-05	0.00615459
cg20319604	0.15735	0.000795278	0.0437141
cg20319654	0.108171	0.000480362	0.0345704
cg20342458	-0.103586	6.29249e-05	0.0136705
cg20374887	0.254688	0.000498979	0.0350965
cg20426361	-0.14052	0.000535173	0.0360542
cg20724690	0.168235	0.000641835	0.039499
cg20725334	0.152622	0.00071069	0.0414467
cg20860726	-0.184657	8.28386e-05	0.0155066
cg20971623	0.117063	1.15092e-07	0.000959146
cg21711827	0.142515	0.000151633	0.020419
cg21785832	0.170853	6.57044e-06	0.00494876
cg22051399	0.141506	0.000135842	0.0192921
cg22129183	0.109914	0.000678009	0.0405467
cg22585786	0.131883	0.000357237	0.0305079
cg22704351	0.100495	5.24837e-06	0.00455001
cg22900681	-0.171182	9.21081e-05	0.01622
cg22971550	-0.196837	0.0007489	0.0424839
cg23101632	0.186147	1.22443e-06	0.00250668
cg23155767	0.187602	7.67899e-06	0.00523068
cg23168603	-0.13139	0.000161409	0.0210725
cg23180841	-0.134512	0.000264756	0.0266104
cg23221603	0.192097	3.48627e-05	0.0103845
cg23369305	-0.187907	0.000743059	0.0423233
cg23516759	-0.107065	0.000103619	0.0170387
cg23637349	0.171808	0.000789939	0.0435764
cg23851515	-0.129123	0.000428563	0.0329746
cg23882164	0.222419	5.87663e-06	0.00475351
cg24151841	0.150724	5.06881e-05	0.0123774
cg24407086	-0.137876	0.000896459	0.0461557
cg24684348	0.126831	3.85767e-05	0.0108967
cg24747427	0.101071	0.000248433	0.025784
cg24770798	-0.112154	0.000210734	0.0238803
cg24936299	0.167053	0.000180055	0.0222144
cg25124489	0.106683	7.74711e-05	0.0150637
cg25515269	-0.12046	0.000410582	0.0323712
cg25907138	0.148122	1.97877e-05	0.00797989
cg25946605	-0.108572	0.000591394	0.0379322
cg26137350	0.166178	0.000624995	0.0389903
cg26192689	0.135155	0.000588363	0.0378339
cg26294431	0.113449	0.000904853	0.0463517
cg26674225	0.153302	2.66926e-05	0.00912921
cg26804381	0.167596	3.62768e-05	0.010586
cg26889572	0.145213	7.03002e-06	0.00506394
cg27168632	-0.14251	0.000641165	0.039479
cg27296308	0.140244	2.67533e-05	0.00913897
cg27584112	0.196343	0.0003802	0.0313321
cg27616666	-0.125768	0.000123149	0.0183406
cg00225067	0.119723	6.63862e-06	0.00496651
cg00325920	-0.123522	0.000947581	0.0473275
cg00577449	-0.148581	0.000102478	0.0169582
cg00807684	-0.198922	0.00011715	0.0179431
cg00907274	0.138071	0.000274301	0.0270699
cg01135165	-0.174337	0.000849858	0.0450676
cg01328703	0.19459	0.000156144	0.0207256
cg01335127	0.17645	4.84952e-05	0.0121333
cg01361263	0.133979	0.000429702	0.0330118
cg01368900	0.16914	0.000278749	0.0272784
cg01388693	-0.203782	0.00031106	0.028694
cg01423389	0.120962	0.000398063	0.0319349
cg01556799	-0.153198	0.000992959	0.0483749
cg01660001	0.160287	0.000983568	0.0481614
cg01798589	0.101141	9.46003e-05	0.0164022
cg01894366	-0.10954	0.000927212	0.0468641
cg02355558	-0.16069	4.31678e-06	0.00418807
cg02463513	-0.203917	7.46637e-05	0.014818
cg02522485	0.182796	0.000529611	0.0359123
cg02606505	0.181997	1.61832e-05	0.00732922
cg02943194	0.145374	5.08316e-05	0.0123929
cg02960016	0.228142	0.000868569	0.0455098
cg02961267	-0.104468	0.000499594	0.0351135
cg03027239	0.126438	0.000623604	0.0389476
cg03291996	0.117269	0.000831492	0.0446229
cg03310376	0.247987	4.46399e-06	0.00425089
cg03320743	0.167396	0.000275151	0.0271101
cg03447908	0.216646	6.16522e-06	0.00483813
cg03520471	-0.116948	0.00083991	0.044828
cg03581464	0.173889	3.3404e-07	0.00158773
cg04002063	0.144568	0.000160955	0.021043
cg04058837	-0.159834	2.71715e-05	0.00920563
cg04065143	-0.197761	0.000183122	0.0223903
cg04083553	0.158318	0.000210388	0.0238628
cg04438362	-0.15608	0.000511284	0.0354314
cg04535966	0.208924	0.000307498	0.028546
cg04900941	-0.103824	0.000547817	0.0364876
cg05277096	-0.153554	0.000155289	0.0206681
cg05314799	0.125846	0.000519694	0.0356547
cg05548945	0.213218	0.000138891	0.0195078
cg05682128	0.130253	0.000219451	0.0243112
cg05881682	-0.102493	0.000495533	0.035001
cg06012804	-0.118124	0.000530757	0.0359417
cg06070445	0.10623	0.000319069	0.0290202
cg06076480	-0.161658	0.00040322	0.0321155
cg06186245	-0.175365	0.000241982	0.0254424
cg06189394	-0.151121	7.0878e-05	0.0144703
cg06522515	-0.178633	0.000923862	0.0467882
cg06569904	-0.13031	0.000856753	0.0452318
cg06578111	0.112383	2.17348e-05	0.00829555
cg06891866	0.138869	0.000381874	0.03139
cg07064537	0.140798	0.000205952	0.0236354
cg07069839	0.145043	1.03641e-05	0.00599384
cg07358254	0.134214	5.59141e-05	0.0129144
cg07643000	0.111809	0.000390082	0.0316694
cg08464954	0.157114	0.000307846	0.0285605
cg08652499	0.145451	1.80949e-06	0.00289223
cg08795640	-0.13667	6.69577e-05	0.0140885
cg08992499	-0.112662	0.000831732	0.0446288
cg09251508	0.144501	3.02857e-05	0.00968018
cg10531918	0.160871	0.000185757	0.022539
cg10711528	0.231283	0.000750096	0.0425166
cg10992419	-0.158111	0.00024663	0.0256895
cg11013714	0.155133	0.000910702	0.046487
cg11362596	0.104913	0.000372248	0.0310533
cg11796219	0.180031	0.00100073	0.04855
cg11863854	-0.138981	0.000214049	0.0240465
cg11902408	0.119626	2.14547e-05	0.00825167
cg12194336	0.100852	3.85295e-05	0.0108905
cg12212956	-0.115217	0.000925222	0.046819
cg12325605	0.170881	5.39935e-05	0.0127239
cg12424624	0.136339	5.23516e-05	0.0125549
cg12680719	-0.16451	0.00043308	0.0331216
cg12744888	0.173731	3.95154e-05	0.0110179
cg12886406	-0.159101	0.000411238	0.0323938
cg12990219	0.102987	0.000920205	0.046705
cg13745870	-0.15659	0.000215372	0.024112
cg13906954	0.177167	0.000546661	0.0364483
cg14720543	0.202294	8.3795e-05	0.0155821
cg14771313	-0.109328	0.000201298	0.023391
cg15033269	-0.12397	0.000250116	0.0258718
cg15081033	0.123863	0.000329427	0.0294286
cg15171155	0.15557	0.000590055	0.0378889
cg15295200	-0.427288	4.79806e-06	0.00438519
cg15428496	0.174898	8.75187e-05	0.0158753
cg15459537	-0.111692	7.23983e-05	0.0146123
cg15726123	0.187753	4.18159e-06	0.00412826
cg16522250	-0.171655	0.000117146	0.0179428
cg16711291	0.204663	0.000689002	0.0408534
cg16720405	0.137565	0.000150454	0.0203374
cg16784366	-0.155649	0.000250713	0.0259027
cg16845363	-0.137711	7.15602e-05	0.0145344
cg17184165	0.106371	9.17589e-05	0.0161945
cg17338821	0.156889	8.77986e-06	0.00552556
cg17474785	0.152434	5.96413e-06	0.00477971
cg17478992	0.105372	6.3383e-06	0.0048865
cg17809494	-0.15485	0.000170174	0.0216254
cg18090631	-0.139645	0.000383239	0.0314369
cg18110822	0.115649	0.000958279	0.0475774
cg18183240	0.216933	2.43459e-05	0.00873271
cg18456640	-0.114567	0.000561752	0.0369553
cg18537222	0.188789	0.000311363	0.0287065
cg18589504	0.229954	5.02765e-07	0.00185757
cg18670236	-0.154883	2.72105e-05	0.00921179
cg18790915	0.161265	0.000172285	0.0217541
cg18791929	0.143642	0.000105083	0.0171405
cg18813545	-0.103625	1.92438e-05	0.007891
cg19280785	-0.183379	1.13072e-07	0.00095337
cg19765196	-0.148789	0.000141036	0.0196626
cg20085953	0.118933	0.000999499	0.0485222
cg20541132	-0.190711	9.6103e-05	0.0165113
cg20559634	0.191544	2.76912e-07	0.00145756
cg20752683	0.136596	0.00013166	0.0189884
cg21502476	-0.14204	0.000976424	0.0479976
cg21531685	-0.188779	1.75607e-06	0.00285813
cg22134162	0.126905	1.94616e-05	0.00792694
cg22286764	-0.119975	6.5313e-05	0.0139212
cg22475071	-0.217223	4.23191e-07	0.00174704
cg22668995	-0.133483	0.000629287	0.0391212
cg22690884	0.119269	2.05432e-08	0.000392073
cg23080199	0.131982	0.000382761	0.0314205
cg23199335	-0.215514	3.76033e-06	0.0039276
cg23620049	0.166933	0.000653115	0.0398322
cg23623851	-0.162114	0.000168704	0.0215347
cg23719209	0.161624	0.000534133	0.0360278
cg24186459	-0.115421	0.000208874	0.0237858
cg24827357	-0.138468	0.000382281	0.031404
cg25209153	0.22357	0.000282763	0.0274636
cg25375916	0.144757	2.71594e-05	0.00920371
cg25445707	0.135978	1.3244e-05	0.00670293
cg25586848	-0.119506	0.00016106	0.0210499
cg26100303	-0.155581	0.000278712	0.0272767
cg26135172	0.122904	0.000886685	0.0459281
cg26959247	0.173284	0.000155384	0.0206745
cg27024515	0.116578	9.75492e-05	0.0166144
cg00741986	0.133937	0.000368836	0.0309316
cg00812557	0.135015	0.000231403	0.0248827
cg00824379	0.11036	0.00022301	0.0244816
cg00895231	0.169233	3.19263e-05	0.00994305
cg00923533	0.10697	2.84141e-05	0.00939739
cg01189011	-0.110565	2.28383e-05	0.00846208
cg01782668	-0.213621	0.000118701	0.0180402
cg02062970	-0.107883	0.000908697	0.0464407
cg02198513	0.114505	7.03534e-07	0.00206028
cg02465887	0.188188	0.000975991	0.0479876
cg03252770	-0.174095	5.99232e-05	0.0133413
cg03987648	-0.162852	4.17526e-06	0.0041254
cg04203702	-0.185379	6.37215e-05	0.0137552
cg04480280	0.130409	0.000562826	0.0369908
cg05211868	0.121123	0.00102814	0.0491762
cg06011964	-0.108802	6.73711e-05	0.0141298
cg06034336	-0.187428	1.13545e-06	0.00245049
cg06059810	0.140404	0.000468446	0.0342206
cg06217504	0.192596	3.46149e-06	0.00377227
cg06318935	-0.1689	0.000976054	0.0479891
cg06659691	0.151001	0.000505655	0.0352795
cg06691616	-0.174663	3.03695e-05	0.00969394
cg07450849	-0.11373	8.65825e-05	0.0158025
cg07677598	-0.121524	0.000391673	0.0317228
cg07891120	-0.102924	0.000859301	0.0452921
cg07990556	0.111232	0.0010468	0.0495968
cg08320703	0.126849	6.01401e-05	0.0133656
cg09098545	-0.117122	0.000507993	0.0353428
cg09537038	0.121494	2.97166e-05	0.00958883
cg09558619	0.110125	0.000691758	0.0409295
cg09990852	0.150232	2.89767e-06	0.00347242
cg10062193	-0.172771	8.65066e-06	0.00548812
cg10269431	0.147852	0.00014576	0.0200063
cg10531263	-0.160557	0.000357532	0.0305188
cg10621597	0.125923	4.67406e-05	0.0119292
cg10869531	0.110356	0.000121056	0.0181995
cg11561301	0.148381	0.000394545	0.0318184
cg11852579	-0.126604	0.000884478	0.0458776
cg11888738	0.127631	0.000190839	0.0228193
cg12035325	0.119623	1.93929e-06	0.00297263
cg12529273	0.174817	0.000778587	0.0432803
cg13593192	-0.144286	0.000703466	0.0412492
cg14387312	-0.190302	0.00060105	0.0382423
cg14397231	0.109143	0.000452296	0.0337293
cg14749573	-0.120684	4.21692e-05	0.0113567
cg15319311	0.131595	0.000184855	0.0224883
cg15460348	0.149682	8.92236e-05	0.0160058
cg15639776	0.112846	0.000532781	0.0359934
cg15651758	-0.123081	4.1561e-05	0.0112758
cg15869071	0.158171	2.34645e-05	0.00857362
cg15967525	0.12426	6.98414e-05	0.0143715
cg15984712	0.158244	2.23267e-05	0.0083861
cg16234986	0.156958	4.03921e-05	0.0111282
cg16540190	0.16669	0.000334058	0.0296128
cg16854281	-0.169184	0.000601513	0.0382571
cg17073306	0.123219	0.000120812	0.0181832
cg17155524	-0.30061	0.000660619	0.0400505
cg17170463	-0.198148	3.57966e-05	0.0105185
cg17454283	-0.109767	0.00101078	0.0487777
cg17749374	0.140701	0.000160654	0.0210235
cg17772212	0.159157	2.29375e-05	0.00847658
cg17895446	-0.137454	0.000790374	0.0435877
cg18085660	0.139762	6.6544e-05	0.0140468
cg18239042	0.110431	0.000114685	0.0177855
cg18334345	-0.126789	0.000837274	0.044764
cg18763629	0.188581	1.95844e-05	0.00794701
cg19045700	-0.110576	0.000781743	0.0433631
cg19180698	0.165706	0.000255743	0.0261607
cg19927058	-0.138907	1.0231e-05	0.00595695
cg20056949	-0.174918	0.000163523	0.0212086
cg20168495	0.151623	0.000445526	0.0335176
cg20379685	0.12482	0.000137551	0.0194136
cg21082141	0.122182	0.000236097	0.0251249
cg21199922	0.188536	0.000887432	0.0459451
cg21326139	0.149314	0.00027072	0.0268995
cg21739530	-0.175177	9.29097e-06	0.00568152
cg21854560	-0.118559	0.000540788	0.0362473
cg22328746	0.171751	0.000301736	0.0283025
cg22449980	-0.12984	9.80099e-05	0.0166469
cg22488081	-0.15175	0.000170476	0.0216439
cg22529760	-0.100654	0.000884272	0.0458729
cg22532843	0.11268	0.000686391	0.040781
cg22629015	0.205771	0.00060962	0.0385134
cg22788329	0.101098	5.04744e-05	0.0123541
cg22905866	0.140252	0.000844628	0.044942
cg24083631	0.163468	2.88397e-05	0.00946098
cg24536145	0.140578	0.000110452	0.0175056
cg24721647	0.237067	0.00040954	0.0323353
cg25093045	-0.114653	0.000528775	0.0358908
cg25214552	-0.103732	0.000500047	0.035126
cg25585279	0.15712	3.40861e-05	0.0102703
cg25799589	-0.121634	0.000923512	0.0467802
cg25910494	-0.136111	0.000765996	0.0429465
cg26130533	0.14452	2.63779e-06	0.00334149
cg26131670	0.121383	0.000310725	0.0286802
cg26300517	-0.129756	0.000677534	0.0405333
cg26325949	0.104873	6.78456e-05	0.014177
cg26588688	-0.158809	0.000284659	0.0275501
cg27250435	-0.168313	0.000355837	0.0304557
cg00066816	-0.106335	0.000903851	0.0463284
cg00264129	0.182452	2.15755e-05	0.00827068
cg00563858	0.215168	2.15626e-05	0.00826866
cg00573857	-0.141375	3.74522e-05	0.0107473
cg00997251	0.21957	0.000777479	0.0432511
cg01040786	-0.219119	0.000531491	0.0359605
cg01239651	0.106219	0.000885486	0.0459007
cg01324702	0.129559	3.23569e-06	0.00365184
cg02008511	0.137596	1.4943e-06	0.00267126
cg02091808	-0.157531	0.00014015	0.0195969
cg02131142	0.174357	1.52628e-06	0.00269604
cg02271687	0.150753	3.4011e-06	0.00374088
cg02304580	0.13325	0.000177429	0.0220612
cg02600258	-0.106364	0.000297743	0.0281307
cg02614045	0.257132	1.29986e-06	0.00254998
cg02626924	-0.128483	0.000872206	0.0455946
cg02762475	0.142486	6.42334e-05	0.013809
cg03124514	0.237629	4.84044e-06	0.00440146
cg03195826	0.115161	0.000102904	0.0169883
cg03401875	-0.249786	3.10934e-05	0.00981131
cg03569876	0.104881	0.000795068	0.0437087
cg03635863	-0.107494	0.000653763	0.0398511
cg04094923	0.172476	8.84172e-05	0.0159444
cg04216073	-0.130649	0.000140786	0.0196441
cg04470324	0.145859	0.000914273	0.0465692
cg05134426	0.110578	0.00102818	0.0491771
cg05246645	0.16021	0.000393189	0.0317734
cg05278955	0.106523	0.00106004	0.0498902
cg05494483	-0.130072	0.000898819	0.046211
cg05606089	-0.153229	0.000684593	0.040731
cg05635169	-0.100061	0.000355014	0.0304249
cg06433467	0.162949	0.000240638	0.0253701
cg06445944	0.146815	0.000417033	0.0325911
cg06508552	0.113438	8.12317e-05	0.0153775
cg06758672	-0.106714	0.000111111	0.01755
cg06972724	0.115019	0.000281071	0.0273859
cg07209550	0.173194	0.000300122	0.0282334
cg07336840	0.115057	0.000814139	0.0441929
cg08323540	0.123984	0.000455938	0.0338419
cg08697251	0.119221	0.00018995	0.0227708
cg08819431	0.12428	0.000114975	0.0178043
cg08845721	-0.142149	0.000152789	0.0204984
cg08999896	-0.136836	1.95416e-05	0.00794004
cg09828761	-0.228016	1.43847e-06	0.00262656
cg10435928	-0.117708	0.000843322	0.0449105
cg11018604	-0.120893	0.000995434	0.0484308
cg11041314	0.17894	0.000472787	0.0343492
cg11460562	0.107012	1.42792e-05	0.00693943
cg11462252	0.131713	0.00081169	0.0441314
cg11565786	0.103545	0.000329744	0.0294408
cg11666098	-0.14185	0.000510226	0.035403
cg11791078	0.119388	0.00104288	0.049509
cg11814087	-0.134303	0.000287193	0.0276647
cg11818544	0.102323	0.000167745	0.0214751
cg11927233	-0.105761	1.41985e-05	0.00692167
cg12434362	0.192433	0.000226548	0.0246481
cg12464631	0.117556	0.000544303	0.0363678
cg12607188	-0.140753	0.000223132	0.0244874
cg12926300	0.119553	0.000798214	0.0437895
cg13369952	-0.115688	0.000712419	0.0414938
cg13626830	-0.258964	1.81743e-05	0.00770718
cg13652120	-0.141853	0.000211672	0.0239276
cg13684113	-0.121007	0.000283059	0.0274771
cg13703437	-0.149946	0.00052634	0.035828
cg14115182	0.141908	5.53843e-05	0.0128626
cg14652773	0.18773	2.85302e-06	0.00345057
cg14742809	0.13786	0.000205864	0.0236309
cg14764476	-0.230238	9.30299e-05	0.0162868
cg14819242	0.157177	5.80013e-05	0.0131218
cg15366684	-0.236169	1.74229e-08	0.000366474
cg15371617	0.132624	0.000141073	0.0196653
cg15674899	0.154385	0.00100763	0.0487065
cg15817130	-0.124252	0.000957554	0.0475605
cg15923943	-0.105319	0.000420395	0.0327041
cg16017303	0.107732	3.34784e-05	0.0101796
cg16276108	-0.103472	0.000465831	0.0341424
cg16353851	-0.10424	0.00014958	0.0202765
cg16602816	-0.110885	0.000603884	0.0383324
cg16664523	0.205299	6.65706e-06	0.00497127
cg16666745	0.143647	0.000694454	0.0410036
cg17405646	-0.143571	0.000976731	0.0480047
cg17449088	-0.10059	0.000345413	0.0300596
cg17527764	0.123963	1.17139e-05	0.00634164
cg17668981	0.184158	0.000301519	0.0282932
cg17745098	-0.256264	1.54799e-05	0.00719122
cg17807913	0.121283	0.000115396	0.0178314
cg18144404	0.156587	0.000255373	0.0261419
cg18183247	-0.102216	9.45839e-05	0.016401
cg18368265	0.135541	4.64312e-06	0.00432427
cg18677871	0.132155	0.000108676	0.0173844
cg18711734	0.156194	0.000666418	0.0402175
cg18720326	0.222723	1.07144e-06	0.00240614
cg19781637	0.158628	8.52147e-05	0.0156943
cg19789047	0.168262	0.000183328	0.022402
cg19843165	0.119981	0.00104039	0.0494533
cg19961151	-0.114424	0.00050314	0.0352109
cg20455092	-0.169098	1.00193e-06	0.00235373
cg20726601	0.138226	0.000137353	0.0193996
cg20744943	0.139295	0.00079769	0.043776
cg21052104	0.102674	0.000875694	0.0456755
cg21072457	0.166275	0.000563642	0.0370178
cg21123686	-0.136903	0.000445823	0.0335269
cg21187195	0.213803	1.84845e-05	0.00776177
cg21902325	-0.162567	0.00013776	0.0194284
cg21931263	0.114658	4.36805e-06	0.00421022
cg22006625	-0.190731	2.86969e-05	0.00943977
cg22014398	0.101926	0.00104775	0.0496179
cg22421804	-0.184411	0.000139464	0.0195478
cg22566142	0.185633	0.000709981	0.0414274
cg22777467	-0.147925	0.00016765	0.0214692
cg22780675	0.12558	0.000581836	0.0376203
cg22877024	-0.182271	1.50044e-05	0.00709421
cg23155911	0.111155	6.5442e-05	0.0139345
cg23200466	-0.129949	0.000514025	0.0355047
cg23233650	0.128282	0.000805468	0.0439743
cg23268783	-0.10882	0.000731416	0.0420033
cg23943944	-0.345338	2.42288e-05	0.00871192
cg24030232	-0.131463	0.000166787	0.0214153
cg24065270	-0.112753	0.00094153	0.0471851
cg24116380	-0.205645	0.000674985	0.0404614
cg25008444	0.185828	3.50376e-06	0.0037939
cg25391820	0.138244	5.31936e-05	0.0126423
cg25450819	0.161083	0.000241924	0.0254393
cg25781210	0.137	0.000250174	0.0258748
cg25940447	0.155452	5.23745e-08	0.000682135
cg25944717	-0.104849	0.000257461	0.0262477
cg26225478	0.131985	0.000608586	0.0384809
cg26306638	0.175543	3.05546e-05	0.00972421
cg26389330	-0.151758	0.000219076	0.0242931
cg26543192	0.203481	0.00034437	0.0300193
cg26547816	-0.189102	0.000667548	0.0402499
cg26646659	0.140748	0.000531747	0.035967
cg26872742	0.113569	0.00102892	0.0491941
cg26873329	-0.122837	0.000757224	0.0427105
cg26959827	0.113633	1.23793e-05	0.00649722
cg26983411	0.101052	0.000766924	0.0429713
cg27128761	-0.119221	0.000883176	0.0458478
cg27606341	-0.149422	3.47716e-05	0.0103712
cg27652869	0.147902	0.000423418	0.0328049
cg00004562	0.142262	0.000131172	0.0189523
cg00048370	-0.147118	6.71511e-06	0.00498614
cg00128100	0.157447	0.000193287	0.0229557
cg00238662	0.119527	1.42655e-07	0.0010264
cg00600617	-0.129151	0.000576799	0.0374539
cg00742465	-0.103033	0.000448166	0.0336004
cg00925339	-0.172132	0.00011723	0.0179481
cg01340991	0.173357	0.000114644	0.0177829
cg01735991	0.105526	0.000264352	0.0265906
cg01820962	-0.148806	0.000145003	0.0199519
cg01983421	-0.104853	0.000546365	0.0364382
cg02053678	-0.115053	0.000620494	0.0388519
cg02079034	-0.160395	0.000525082	0.0357954
cg02086286	0.104427	0.000219089	0.0242937
cg02133510	0.138997	0.000882403	0.0458301
cg02309230	0.171095	0.00102412	0.0490847
cg02379549	-0.251082	1.77177e-05	0.00762482
cg02386599	-0.120242	0.000126162	0.0185744
cg02703235	0.109666	8.77247e-05	0.0158912
cg02807882	-0.108494	0.000199155	0.0232764
cg02904344	0.202263	6.24435e-05	0.0136188
cg03037684	0.156684	0.000321826	0.0291303
cg03187614	-0.138568	0.000484778	0.0346974
cg03204140	0.116676	0.000104042	0.0170683
cg03213757	-0.114754	0.000262573	0.026503
cg03282295	-0.199418	1.96644e-05	0.00796
cg03372385	0.163719	3.51347e-06	0.00379883
cg03591753	-0.100846	5.25879e-06	0.00455362
cg03703733	-0.136361	0.000376996	0.0312206
cg03772020	-0.151052	6.66429e-05	0.0140568
cg03819671	0.141412	1.27737e-06	0.00253746
cg03910557	0.154496	4.59696e-05	0.0118369
cg03928874	0.133404	0.000292144	0.0278857
cg03943135	-0.162035	0.000113987	0.0177402
cg04037640	0.11477	7.53548e-05	0.0148794
cg04110902	-0.147533	0.000614444	0.0386643
cg04174651	0.140962	0.00042633	0.0329012
cg04187121	0.175071	3.07919e-05	0.00976276
cg04443690	-0.12652	0.00104112	0.0494695
cg04457354	0.198399	0.000864769	0.0454209
cg04611812	-0.108229	0.000229753	0.0247963
cg04612055	0.114984	0.00042925	0.032997
cg04757901	0.179818	0.00022544	0.0245963
cg04813693	0.133541	0.000152238	0.0204607
cg05117638	-0.127306	0.00105436	0.0497649
cg05177685	0.143896	0.000434721	0.0331745
cg05400196	0.16598	0.00030345	0.0283755
cg05466469	-0.107789	0.000221604	0.0244147
cg05596650	-0.193444	0.000151219	0.0203904
cg05905568	0.212069	2.64928e-05	0.00909689
cg06078747	0.164482	0.000537076	0.0361191
cg06183244	0.122376	0.000494213	0.0349641
cg06306791	0.194924	0.000108513	0.0173732
cg06539391	0.108929	1.6023e-06	0.00275264
cg06700061	0.161342	0.000489808	0.0348404
cg06866423	0.168494	0.000876928	0.045704
cg07189962	-0.194651	0.000785687	0.043466
cg07198369	0.162686	0.000777943	0.0432634
cg07303840	0.11891	1.82287e-05	0.00771683
cg07465609	-0.170536	0.000116225	0.0178844
cg07470830	0.130274	0.000990622	0.048322
cg07474842	-0.183467	0.000526416	0.0358299
cg07720160	0.104744	0.000369563	0.0309576
cg07944936	0.128929	0.00075697	0.0427036
cg08515442	0.107847	0.000659434	0.0400162
cg08557970	0.127787	0.000928244	0.0468874
cg08672225	-0.113275	0.000548323	0.0365048
cg08822625	0.130172	0.000453825	0.0337767
cg08836825	0.140757	7.72431e-05	0.0150441
cg08844365	0.149028	0.000328362	0.0293873
cg08855022	0.167696	4.95147e-05	0.0122482
cg09094473	-0.122541	0.000401754	0.032064
cg09307794	0.115234	0.000300737	0.0282597
cg09407967	-0.104228	0.000998391	0.0484974
cg09618197	0.158802	0.0002101	0.0238481
cg09754197	0.136593	2.28415e-05	0.00846255
cg09889836	0.158797	0.000359563	0.0305941
cg10240139	-0.148268	5.49131e-07	0.00191189
cg10512951	0.154278	0.000359748	0.0306009
cg10708400	0.120528	0.00105923	0.0498725
cg10784341	0.202281	0.000740933	0.0422646
cg10817441	-0.112208	0.000620337	0.0388471
cg11100581	-0.133981	0.000183871	0.0224328
cg11210880	0.159764	0.00088037	0.0457834
cg11520719	0.175401	5.52512e-06	0.00464314
cg11713064	0.12813	0.00068555	0.0407577
cg12112719	0.117026	0.000544816	0.0363853
cg12797522	-0.106594	0.000226223	0.0246329
cg13647382	-0.113873	0.000426644	0.0329115
cg13735018	-0.215913	0.000264202	0.0265833
cg13736514	-0.132004	0.000730525	0.0419797
cg13893782	-0.10011	2.90383e-06	0.00347541
cg14110685	-0.162939	5.68684e-05	0.0130062
cg14186264	-0.313199	0.000270766	0.0269018
cg14252141	0.135952	0.000408345	0.0322941
cg14270073	0.15894	0.000226862	0.0246627
cg14350969	0.207556	0.000768501	0.0430133
cg14466942	-0.137295	0.000130729	0.0189195
cg14928932	0.126879	0.000705739	0.0413112
cg15168816	-0.147035	8.27901e-05	0.0155028
cg15318957	0.178365	0.000577155	0.0374657
cg15696968	0.111806	0.000702203	0.0412149
cg16001689	0.157183	0.000823013	0.044414
cg16161418	0.151125	3.54435e-05	0.0104683
cg16567330	-0.103398	0.000700836	0.0411779
cg16619978	0.137156	0.000829595	0.0445764
cg16661123	0.141717	0.000446583	0.0335507
cg16678975	0.134841	4.51081e-05	0.0117317
cg16704530	0.100578	2.25202e-05	0.00841508
cg16951533	0.116901	5.28962e-06	0.00456426
cg17164954	0.115593	0.000903394	0.0463178
cg17354139	0.103295	0.000489297	0.0348259
cg17806717	0.142475	1.68131e-05	0.00745421
cg17870553	0.120198	0.000211165	0.0239021
cg17947364	-0.119675	0.00079656	0.0437471
cg18133012	-0.14878	5.31996e-06	0.00457466
cg18300008	0.137655	0.000530913	0.0359457
cg18469813	-0.109547	0.000441206	0.0333816
cg18573082	0.132408	0.000233353	0.0249839
cg18787802	0.152447	0.000203706	0.0235183
cg18800739	-0.10379	0.00011464	0.0177826
cg19022254	-0.117167	0.000702729	0.0412292
cg19122579	0.224891	9.73609e-05	0.0166011
cg19235071	-0.122915	0.000702331	0.0412184
cg19248557	-0.108024	5.72212e-05	0.0130397
cg19722391	0.130354	0.000474174	0.03439
cg20026178	0.100249	0.000421926	0.0327553
cg20123355	-0.188986	9.64679e-05	0.0165375
cg20152300	0.122798	0.000709745	0.0414209
cg20192387	0.106007	0.000752483	0.0425817
cg20440552	0.142736	0.000986122	0.0482197
cg20584712	0.127686	0.00103153	0.0492532
cg20621471	0.133961	9.61366e-06	0.00577914
cg20811607	0.176102	0.000163045	0.021178
cg21032074	0.136308	0.000413722	0.0324787
cg21036007	-0.120355	0.000330017	0.0294514
cg21112099	-0.184715	0.000159334	0.0209371
cg21126020	0.123149	3.10129e-05	0.00979839
cg21337909	0.147352	3.991e-07	0.00170827
cg21556223	-0.128546	6.32016e-06	0.00488151
cg21741010	-0.21181	2.33255e-06	0.00319218
cg21778987	-0.182973	0.000221058	0.0243885
cg21950107	-0.167933	9.66798e-05	0.0165526
cg22032366	0.138743	0.000233803	0.025007
cg22056544	0.111011	0.000111648	0.0175859
cg22146612	0.15595	5.15119e-05	0.0124661
cg22254606	-0.172108	6.47189e-05	0.0138597
cg22378095	-0.165923	0.000269325	0.0268325
cg22446264	-0.133765	0.000172003	0.0217371
cg22825871	0.140641	0.000665764	0.0401987
cg22909677	0.219653	5.14502e-06	0.0045137
cg23170410	-0.147929	0.000555775	0.0367561
cg23369748	0.150129	3.94185e-05	0.0110055
cg23464041	0.156365	1.11867e-05	0.00621121
cg23489226	-0.165347	0.000308104	0.0285713
cg23530239	-0.189675	1.19488e-06	0.00248867
cg23575275	0.154886	2.53136e-05	0.00890082
cg23873996	-0.166823	0.000188895	0.022713
cg23978557	0.135781	0.000168706	0.0215348
cg24028260	-0.227236	8.27114e-08	0.000846731
cg24114587	0.221412	0.0003969	0.0318963
cg24244747	-0.105962	0.000226743	0.0246572
cg24298578	-0.148599	0.000421611	0.0327448
cg24320816	0.118747	0.000589593	0.0378738
cg24828648	-0.110395	0.000901343	0.04627
cg25199591	-0.103017	0.000494307	0.0349667
cg25276700	-0.110966	0.000372084	0.0310475
cg25286715	0.155387	0.000139441	0.0195462
cg25632230	0.18264	0.000228317	0.0247302
cg26114961	0.104497	0.000336881	0.0297255
cg26362263	0.167688	3.12231e-06	0.00358807
cg26371345	-0.185477	0.000526433	0.0358304
cg26525463	0.140595	9.32621e-05	0.0163035
cg26537323	0.105174	0.000148137	0.0201752
cg26781392	0.167007	0.000236605	0.0251509
cg26977256	0.144853	0.000342332	0.02994
cg27073361	0.122025	1.60331e-05	0.00729992
cg27225663	-0.167337	0.000988096	0.0482646
cg00194277	-0.114326	0.000692436	0.0409482
cg00470277	0.168952	1.89098e-05	0.00783491
cg00684423	0.167299	0.000510353	0.0354064
cg00795927	0.138107	1.57788e-05	0.00725049
cg00966405	0.102157	0.00039741	0.0319131
cg00989315	0.156624	0.000233884	0.0250112
cg01024247	0.113238	0.000773035	0.0431338
cg01213645	-0.157921	1.40425e-05	0.00688704
cg01383401	0.119761	1.91657e-05	0.00787798
cg01385312	0.116132	2.25496e-05	0.00841947
cg01556677	0.185843	0.00012886	0.0187797
cg01760756	0.120614	0.00030821	0.0285757
cg01893068	0.157311	0.000955882	0.0475216
cg02027878	-0.103995	5.61307e-05	0.0129354
cg02145213	0.105588	0.000718359	0.0416546
cg02169848	0.105358	1.47499e-05	0.00704087
cg02382878	0.150665	0.000627451	0.0390653
cg02420480	-0.147444	0.000254038	0.0260739
cg02421172	0.173476	0.000217191	0.0242013
cg02505956	-0.129934	7.8694e-05	0.0151676
cg02611282	0.182864	0.000664372	0.0401587
cg02667577	0.128913	3.25072e-05	0.0100329
cg02852327	0.10509	1.34304e-05	0.00674696
cg03276785	0.138737	0.00014463	0.0199251
cg03295107	0.108095	0.000607905	0.0384595
cg03700230	-0.199633	0.000610789	0.0385501
cg03870329	0.190957	0.00095917	0.0475981
cg04338074	-0.104007	0.000838218	0.044787
cg04724489	0.1433	0.000121633	0.0182381
cg04737114	0.165443	2.95682e-05	0.00956748
cg05101821	0.147696	0.000992645	0.0483678
cg05287480	0.103303	0.000962295	0.0476704
cg05337387	-0.131066	0.000655183	0.0398926
cg05340866	-0.199565	0.00076413	0.0428965
cg05686445	0.117885	0.000126681	0.0186142
cg06352807	-0.124242	0.000712617	0.0414992
cg06385757	0.184372	0.000733143	0.0420489
cg06520307	0.101087	0.000414353	0.0325002
cg06769581	0.10132	0.00020122	0.0233869
cg06896909	0.106595	0.00105377	0.0497518
cg07042532	0.20628	2.02897e-05	0.00806168
cg07156115	0.151937	0.000263617	0.0265545
cg07266431	0.181043	8.89342e-05	0.0159838
cg07270153	0.155633	7.79115e-05	0.0151013
cg07807757	-0.157034	0.000655641	0.039906
cg07826859	-0.150126	6.48267e-06	0.00492556
cg07958575	0.136873	0.000430009	0.0330218
cg08036399	-0.124899	8.5708e-05	0.0157336
cg08412699	0.118687	0.00072184	0.0417482
cg08549390	-0.18055	0.000777186	0.0432434
cg08612570	0.186444	6.27806e-05	0.013655
cg08787251	-0.126631	0.000399453	0.0319826
cg09322278	0.111651	0.000461831	0.0340218
cg09363068	-0.149153	0.000817638	0.0442804
cg09461792	-0.246912	0.00015475	0.0206318
cg09873409	0.156437	0.000445366	0.0335126
cg10055222	0.186086	1.33712e-05	0.00673304
cg10243939	0.102899	4.43092e-05	0.0116324
cg10445988	0.122169	0.000996946	0.0484648
cg10550471	-0.11006	0.000387662	0.0315877
cg10895875	0.147047	6.24623e-05	0.0136208
cg11147154	0.110676	0.00020111	0.023381
cg11241627	0.163889	1.79305e-06	0.00288186
cg11500797	0.106528	0.000150522	0.0203421
cg11630152	-0.194379	6.90179e-05	0.014292
cg11724147	0.149264	3.81384e-05	0.010839
cg11998200	0.113998	0.00104374	0.0495284
cg12079975	-0.133796	0.000558572	0.0368495
cg12124767	-0.103713	0.000639216	0.0394208
cg12294678	0.187446	3.51736e-05	0.0104295
cg12476754	0.107797	0.000340405	0.0298646
cg12560421	0.225961	6.76294e-07	0.0020331
cg12885484	-0.180169	3.3241e-05	0.0101442
cg13200640	0.171857	6.98843e-05	0.0143756
cg13208318	0.106344	0.000507004	0.0353161
cg13290371	0.195288	1.76768e-05	0.00761731
cg13464117	-0.162917	0.000174816	0.0219064
cg13495373	0.207276	6.87599e-06	0.00502647
cg13525639	-0.119957	4.82756e-05	0.0121082
cg13821785	0.200662	8.1853e-06	0.00534878
cg13860281	-0.13841	0.000753737	0.0426159
cg13879411	-0.139375	0.00105175	0.049707
cg13913666	0.125397	0.000412868	0.0324496
cg14468481	-0.114394	0.000240108	0.0253415
cg14709381	0.109508	0.000757717	0.0427238
cg15084433	0.13739	0.000896994	0.0461682
cg15183092	-0.122041	5.33749e-05	0.0126609
cg15209604	-0.13386	8.92272e-05	0.016006
cg15331578	0.144076	0.000297447	0.0281179
cg15339231	0.112089	0.000540387	0.0362334
cg15561493	-0.229282	8.34866e-05	0.0155579
cg15732768	0.106461	0.000714092	0.0415393
cg15742060	-0.137415	8.51421e-05	0.0156886
cg15928106	-0.211011	0.000445538	0.033518
cg16363154	0.144807	0.000646552	0.0396391
cg16402875	0.117817	0.000159747	0.0209642
cg16539741	0.166684	0.00084024	0.044836
cg16564132	0.120861	0.00105964	0.0498814
cg16758800	0.105787	0.000724824	0.0418281
cg16772533	0.120125	0.000247195	0.0257192
cg16797901	-0.148695	0.000144546	0.019919
cg16808481	0.223889	8.38349e-05	0.0155852
cg17083494	0.123357	0.000368512	0.0309199
cg17102910	0.111651	0.000214932	0.0240902
cg17112266	0.143714	8.97053e-05	0.0160421
cg17126622	0.118774	0.000194281	0.0230107
cg17142664	0.182994	9.87849e-05	0.0167011
cg17209188	0.179775	0.000296572	0.0280799
cg17388712	0.108072	7.35263e-05	0.0147156
cg17511532	-0.112781	0.000131336	0.0189645
cg17653583	0.152219	6.60352e-05	0.0139952
cg17916835	0.109666	0.000532385	0.0359833
cg18325315	-0.186678	0.000754874	0.0426468
cg18335223	0.193075	0.000272024	0.0269619
cg18619616	0.142624	5.04099e-05	0.0123471
cg18814699	0.209829	8.89376e-05	0.0159841
cg19193956	-0.139015	5.74769e-05	0.0130638
cg19236675	0.327274	0.000120481	0.0181609
cg19310148	-0.106101	0.00077912	0.0432943
cg19366753	0.216154	9.68076e-05	0.0165618
cg19723715	0.176671	0.000390549	0.0316851
cg19962750	0.110004	0.000852292	0.0451257
cg20228731	-0.232866	0.000260483	0.0263992
cg20250426	0.104091	0.00101731	0.0489285
cg20306842	0.133566	0.000527171	0.0358495
cg20671274	0.177967	0.000476288	0.0344519
cg20989591	0.121293	0.000758747	0.0427516
cg21136499	0.129781	0.000869591	0.0455337
cg21323106	-0.135412	0.000167467	0.0214578
cg21593345	-0.103281	1.65554e-05	0.00740371
cg21638357	0.104008	0.000668085	0.0402652
cg21710826	0.184015	0.000627501	0.0390668
cg21728101	0.123011	0.00016598	0.0213646
cg21733013	0.133466	0.000127771	0.0186973
cg21760040	0.157281	0.000111528	0.0175779
cg21764632	0.126725	0.000466655	0.0341671
cg22396663	0.158142	0.00094223	0.0472014
cg22609511	0.206433	0.000933936	0.0470155
cg22649800	0.105555	7.62535e-05	0.0149584
cg22865769	0.127862	0.000386222	0.0315389
cg23047992	0.172978	4.84086e-05	0.0121234
cg23237765	-0.102931	7.49728e-06	0.00518582
cg23251279	-0.21341	0.000170993	0.0216755
cg23510807	0.147283	0.000103991	0.0170647
cg23666374	0.168056	0.000111888	0.0176019
cg23856536	0.109525	0.000103871	0.0170563
cg24304318	-0.127789	0.000200792	0.0233641
cg24499411	0.137631	0.000570411	0.0372408
cg25076197	0.132862	2.51142e-06	0.00327719
cg25076459	0.108058	0.000198214	0.0232257
cg25418001	-0.112368	0.000817247	0.0442706
cg25453914	-0.163947	0.000368414	0.0309164
cg25799348	0.23033	2.70661e-05	0.00918894
cg25934673	-0.146181	5.85427e-07	0.00195023
cg25973445	0.155246	0.000152347	0.0204681
cg26253500	-0.113526	0.00039879	0.0319592
cg26429022	-0.110057	0.000960488	0.0476286
cg27069616	-0.136268	0.000607778	0.0384555
cg27337540	0.174714	9.31615e-05	0.0162963
cg27380915	-0.123545	0.00104499	0.0495562
cg27395226	0.146425	0.000561823	0.0369576
cg27577993	-0.253256	3.31176e-06	0.00369335
cg00313094	-0.196256	0.000117925	0.0179918
cg00487506	0.10518	1.49121e-05	0.00707498
cg00510870	0.127908	0.000256561	0.0262022
cg00799984	-0.121349	0.000327443	0.0293515
cg01064758	0.206867	2.29986e-06	0.00317574
cg01072821	-0.105388	0.000418276	0.032633
cg01141645	0.103243	3.87908e-06	0.00398648
cg01565608	-0.185627	0.000273719	0.0270424
cg01582937	0.161931	0.000984825	0.0481901
cg01971590	0.171203	5.33838e-05	0.0126618
cg01981314	-0.117547	0.000615703	0.0387035
cg02345321	-0.127992	0.000296994	0.0280983
cg02880169	0.142234	0.000162738	0.0211582
cg02908282	0.121672	4.62828e-06	0.00431832
cg02923628	0.123375	0.000927457	0.0468696
cg03138955	-0.134137	6.00855e-05	0.0133595
cg03220363	0.17705	2.35328e-06	0.00320245
cg03531810	0.147473	0.000454236	0.0337894
cg03599855	-0.114576	0.000259019	0.026326
cg04107251	-0.135887	0.000576961	0.0374593
cg04210082	0.139952	0.00102659	0.0491408
cg04329433	0.145665	0.000225023	0.0245767
cg04623440	-0.110816	4.05354e-05	0.011146
cg04746089	0.149095	1.39208e-05	0.00685971
cg04958191	0.150396	0.000304513	0.0284205
cg04966255	0.105173	0.000297422	0.0281168
cg04992521	0.161139	0.000452347	0.0337309
cg05040348	-0.150665	0.000124118	0.0184161
cg05423291	0.123457	0.000633426	0.0392467
cg05744888	0.109467	0.000715425	0.0415754
cg05893709	0.110175	0.00067028	0.0403278
cg05910124	0.105589	0.0001968	0.023149
cg05910407	0.169943	8.50236e-05	0.0156791
cg06035200	-0.214239	4.78236e-05	0.0120561
cg06371044	-0.135377	9.39243e-05	0.0163525
cg06548479	0.208454	0.000219678	0.0243221
cg06709756	-0.125795	0.000265419	0.0266429
cg07035704	0.146794	4.19866e-05	0.0113325
cg07132086	0.198927	0.000151416	0.020404
cg07681799	0.100857	0.000488112	0.0347923
cg07963670	0.133175	0.000373527	0.0310986
cg08462367	0.141561	0.000527065	0.0358467
cg08866876	-0.107323	0.000817079	0.0442664
cg09098025	0.114515	2.53025e-06	0.00328568
cg09286444	0.143946	8.90013e-06	0.00555987
cg09564361	-0.187509	0.000204505	0.0235601
cg09746261	0.136329	0.000170303	0.0216333
cg09894683	0.131032	0.000784026	0.0434227
cg10611331	-0.170752	0.000158077	0.0208543
cg11043251	-0.116339	1.80817e-05	0.00769067
cg11156079	-0.14191	0.000651229	0.0397769
cg11303301	0.115859	1.17235e-05	0.00634395
cg12059540	-0.128952	0.000888431	0.0459679
cg12082089	0.118277	0.000636191	0.03933
cg12458587	0.11091	0.000112906	0.0176693
cg12859054	-0.262636	0.000301245	0.0282815
cg12859101	0.105964	0.000579422	0.0375407
cg12931554	0.118058	0.000400669	0.0320257
cg13335271	-0.13605	0.00067129	0.0403566
cg13376199	-0.107408	0.000885664	0.0459048
cg13890428	-0.174402	1.4477e-05	0.00698249
cg14227785	-0.107095	0.0010061	0.0486718
cg14228614	0.13811	0.000897495	0.04618
cg14437045	-0.137975	0.000429634	0.0330096
cg14601770	-0.163784	0.000424744	0.0328489
cg14831380	-0.170458	7.91286e-05	0.0152041
cg15594550	0.127506	0.000185889	0.0225463
cg16434940	0.104502	0.00028819	0.0277095
cg16540080	-0.109699	0.000163977	0.0212376
cg16675872	-0.101894	1.22733e-07	0.000979832
cg16891965	-0.110117	0.000102229	0.0169405
cg17634572	0.121903	0.000745932	0.0424025
cg17742459	0.194611	2.55549e-05	0.00894169
cg18245316	0.115031	0.000485244	0.0347107
cg18325192	-0.117025	0.000312812	0.0287662
cg18341905	-0.125546	0.000995087	0.048423
cg18491744	0.18392	0.000928405	0.046891
cg18746826	0.176339	1.02751e-05	0.00596922
cg18826572	-0.132941	0.000232747	0.0249525
cg19526685	-0.120485	0.00085743	0.0452478
cg19722347	0.168013	1.30588e-06	0.00255329
cg19877248	0.196179	0.000274966	0.0271013
cg20091591	0.143616	0.000115694	0.0178505
cg20272648	-0.235163	4.78071e-06	0.00437848
cg20330521	-0.140011	1.92765e-05	0.00789642
cg20378690	0.107985	0.000377166	0.0312266
cg21449463	0.116621	1.26341e-05	0.00655431
cg22308453	0.150827	0.000801443	0.0438719
cg22631203	-0.175599	0.000831346	0.0446193
cg22864689	-0.141623	5.86634e-05	0.0131982
cg22872857	0.181079	4.60685e-05	0.0118488
cg23464360	-0.113313	2.29413e-06	0.00317282
cg24264285	-0.14498	5.69901e-05	0.0130178
cg24280945	0.152824	0.000707017	0.0413463
cg24331722	0.144537	0.000182769	0.0223702
cg24531534	0.24396	9.52221e-05	0.0164476
cg24586039	-0.134972	0.000488284	0.0347972
cg24787823	-0.127655	0.000644201	0.0395694
cg24811740	0.129001	1.09192e-05	0.00614245
cg25035059	0.101032	0.000479549	0.0345468
cg25050565	-0.10787	0.0004333	0.0331287
cg25483191	0.195561	0.000925384	0.0468227
cg25766247	-0.155538	0.00073662	0.0421448
cg25898146	0.100545	0.000288857	0.0277394
cg25945499	0.113145	1.42444e-06	0.00261754
cg26048923	0.152613	1.61346e-05	0.00731939
cg26120971	0.169636	0.000574486	0.037377
cg26232451	-0.118299	0.000542574	0.0363086
cg26394257	-0.186175	0.000751805	0.0425633
cg26727231	0.139687	0.000104162	0.0170767
cg27132535	-0.172113	2.47871e-06	0.00326223
cg27415425	-0.170266	0.000476325	0.034453
cg27485289	0.109407	0.000945754	0.0472845
cg00297075	0.122794	0.000912347	0.046525
cg00492574	0.170444	0.000776691	0.0432304
cg00806319	-0.100088	0.000954584	0.0474914
cg01120874	0.130627	0.000110634	0.0175179
cg01319323	0.146107	7.99103e-05	0.0152691
cg01888395	0.138573	0.000184605	0.0224742
cg01909856	0.17597	0.000130364	0.0188923
cg02394305	0.100763	0.000774581	0.0431747
cg03653026	-0.116808	0.000260063	0.0263782
cg12986501	0.122814	2.82983e-05	0.0093799
cg13513232	0.193127	1.75995e-05	0.0076031
cg13521045	0.122993	0.000500476	0.0351378
cg13551141	-0.254323	1.59349e-09	0.000190095
cg13552337	0.109117	0.000391173	0.031706
cg13554018	-0.140909	0.000276703	0.027183
cg13577194	-0.116289	0.000271854	0.0269537
cg13616033	0.105442	0.000398035	0.031934
cg13677043	0.138172	4.67734e-05	0.0119331
cg13687735	0.138669	5.14339e-05	0.0124577
cg13714844	0.104568	0.000951689	0.0474238
cg13757845	0.100986	7.48293e-05	0.0148328
cg13837335	0.109555	0.000356657	0.0304863
cg13846358	0.126913	0.000356841	0.0304931
cg13893012	0.172348	0.000556317	0.0367742
cg13924015	0.169828	4.14294e-05	0.0112581
cg13936363	-0.17074	0.00040791	0.032279
cg13941235	0.146322	1.55148e-06	0.00271516
cg13948883	0.147997	0.000157133	0.0207916
cg14003265	-0.113731	0.000698058	0.0411022
cg14081251	0.157428	5.74138e-05	0.0130579
cg14096664	0.180873	0.000682798	0.0406809
cg14118583	0.199335	0.000367931	0.030899
cg14187242	0.158797	0.000915979	0.0466084
cg14223485	0.152629	0.000686814	0.0407928
cg14236011	0.152726	1.07736e-06	0.00241039
cg14255700	-0.16955	1.0487e-05	0.00602746
cg14281144	0.109698	0.00021688	0.0241861
cg14437725	-0.171586	0.000599709	0.0381996
cg14457429	0.152073	2.19821e-06	0.00312267
cg14488466	-0.106957	0.000652015	0.0398
cg14499274	0.17714	4.15533e-05	0.0112747
cg14519323	0.118615	0.000663195	0.0401249
cg14531834	0.14227	1.24634e-06	0.00251965
cg14613164	-0.139311	0.00091162	0.0465082
cg14618635	-0.123033	0.000229096	0.0247661
cg00043792	-0.109482	0.00104854	0.0496355
cg00083042	-0.179515	0.00036482	0.0307866
cg00113050	0.120468	0.000202054	0.0234311
cg00375132	0.107388	0.000959928	0.0476156
cg00401463	0.126623	0.000104781	0.0171197
cg00564723	0.191578	1.07715e-06	0.00241024
cg00818106	0.12927	0.00018056	0.0222436
cg00863716	-0.140781	6.58968e-05	0.0139811
cg00899659	-0.163119	6.73029e-05	0.014123
cg01217153	-0.139195	0.000344147	0.0300106
cg01271423	0.124136	0.000820154	0.0443431
cg01283625	0.141935	3.16885e-05	0.00990578
cg01462537	0.184536	8.02984e-06	0.00531355
cg02217842	0.102033	0.000904803	0.0463505
cg02348430	-0.159667	0.000483705	0.0346666
cg02631092	0.131093	0.000273081	0.0270121
cg02792136	-0.150375	0.000444298	0.0334791
cg02851873	0.11826	1.87287e-05	0.007804
cg02897537	-0.160245	6.61261e-05	0.0140044
cg03086399	-0.106972	0.000534733	0.036043
cg03477112	-0.103074	0.000341599	0.0299114
cg03585389	0.169569	0.000346118	0.0300868
cg03754605	-0.153333	1.96387e-05	0.00795583
cg03785652	0.122584	2.15374e-06	0.00309849
cg03861065	-0.205838	0.000172922	0.0217927
cg03876766	0.11327	0.000540302	0.0362305
cg03980424	0.157352	0.000828474	0.0445488
cg04028695	-0.200948	0.000113478	0.017707
cg04326348	-0.141042	7.01841e-06	0.00506115
cg04329351	0.105466	0.000725209	0.0418384
cg05088898	0.129246	0.000301597	0.0282965
cg05104995	0.158566	0.00010302	0.0169965
cg05265574	0.100495	2.19388e-05	0.0083271
cg05426956	0.102646	9.33869e-07	0.00229749
cg05450805	-0.12363	0.000736244	0.0421344
cg05467828	-0.119713	0.000291202	0.027844
cg05474128	-0.128556	0.000573114	0.0373312
cg05899338	0.155861	2.1297e-05	0.00822668
cg06047674	0.150197	0.000440388	0.0333557
cg06332304	0.152261	0.000485454	0.0347167
cg06749524	-0.102595	0.000918955	0.0466764
cg06829584	-0.157562	7.06366e-05	0.0144474
cg06922938	-0.101987	0.000961941	0.0476622
cg07107824	0.133167	0.00016361	0.0212141
cg07172755	0.112281	0.000109686	0.0174536
cg07187105	-0.149281	0.000143762	0.0198622
cg07700925	-0.173737	0.000490079	0.034848
cg07709475	0.1597	0.000503835	0.0352299
cg07834418	-0.136539	0.000358829	0.0305669
cg08229320	-0.115844	0.000612966	0.0386182
cg08353444	-0.141414	0.00052039	0.035673
cg08670288	-0.199575	0.000274341	0.0270718
cg08695113	-0.195794	0.000161735	0.0210936
cg08734090	0.112957	0.000438829	0.0333061
cg08834573	0.111851	0.000643336	0.0395437
cg08908131	0.130875	0.000285566	0.0275913
cg08971562	-0.147909	0.000139042	0.0195184
cg09344098	0.106919	0.000265404	0.0266422
cg09562683	0.175566	0.000151005	0.0203756
cg09667067	-0.114883	0.00100814	0.0487181
cg10741308	-0.172813	0.000215132	0.0241001
cg10772263	0.151818	0.00035672	0.0304886
cg10943072	-0.123861	6.76138e-05	0.014154
cg11203827	0.117719	2.88878e-05	0.00946811
cg11267527	0.10937	0.000380925	0.0313572
cg11373323	0.100769	0.00044571	0.0335234
cg11404751	-0.107901	1.97817e-05	0.00797892
cg11673092	-0.11752	8.65918e-05	0.0158032
cg11784626	0.19862	7.81651e-05	0.0151229
cg12242345	0.135772	7.87541e-05	0.0151726
cg12303582	0.15608	4.53177e-07	0.00179161
cg12359895	0.172023	1.95168e-07	0.00121386
cg12647587	-0.128585	0.000514046	0.0355052
cg12866551	-0.214808	1.34796e-05	0.00675846
cg13171643	-0.184973	5.2028e-05	0.0125208
cg13276580	-0.136193	0.000207452	0.0237129
cg13953972	-0.18577	0.000316975	0.0289358
cg14321742	-0.192782	0.000804446	0.0439483
cg14651079	0.142364	0.000931606	0.0469632
cg14687785	-0.140337	9.69304e-05	0.0165705
cg14924620	0.110505	5.04246e-06	0.0044768
cg15278262	-0.141789	0.000509254	0.0353769
cg16118539	0.113485	0.00010695	0.0172681
cg16152753	-0.179685	0.000118919	0.0180551
cg16608018	0.119432	0.00049385	0.034954
cg16704703	-0.142256	0.000804311	0.0439449
cg17004653	-0.13418	0.000804906	0.04396
cg17130754	0.143339	0.00101032	0.0487673
cg17358124	0.113993	0.000419294	0.0326672
cg17679427	0.158461	0.000676757	0.0405114
cg17812664	0.154749	6.50024e-05	0.0138891
cg17823346	0.104908	4.33397e-05	0.0115092
cg18129282	0.172503	0.000254731	0.0261092
cg18334288	0.115525	1.00248e-08	0.000308021
cg18382353	-0.116208	9.7076e-06	0.00580694
cg18389931	0.118568	0.000594427	0.0380302
cg18442019	-0.105141	0.000917265	0.0466378
cg18602350	-0.223571	6.3067e-05	0.0136857
cg18659867	-0.10203	0.000652431	0.0398122
cg18917023	-0.13983	0.000557487	0.0368133
cg19185706	0.190544	6.27273e-07	0.00199051
cg20048434	0.112882	8.09397e-05	0.0153537
cg20283670	0.10031	0.000483774	0.0346686
cg20447538	0.103138	1.79712e-05	0.00767084
cg20546601	-0.180275	0.000427637	0.0329442
cg20602843	0.137978	0.000112563	0.0176467
cg22633096	-0.133491	9.07021e-05	0.0161166
cg22716262	-0.13377	0.000379421	0.0313051
cg22826038	0.115053	0.000206783	0.0236784
cg22858525	0.143238	9.97182e-05	0.0167658
cg22939324	-0.150908	0.000914696	0.0465789
cg23085281	0.113464	0.000622601	0.0389168
cg23465978	-0.129628	0.00030494	0.0284385
cg23577033	0.128639	0.000694389	0.0410018
cg24524694	0.127119	0.000445785	0.0335258
cg24740647	0.127605	0.000685635	0.04076
cg24823222	0.158518	1.92935e-07	0.00120595
cg24869056	-0.105561	8.24038e-05	0.015472
cg24989193	0.105683	0.000169304	0.0215718
cg25071602	-0.141855	0.000770851	0.0430759
cg25438801	0.152882	0.000441665	0.0333962
cg25597390	-0.143462	5.49655e-06	0.00463379
cg25937598	0.14925	0.000704389	0.0412741
cg26452989	0.179225	0.000441803	0.0334005
cg26775558	0.170031	4.50196e-05	0.0117208
cg26883033	0.158059	8.23521e-05	0.0154678
cg27275103	-0.144722	0.000482768	0.0346397
cg27319563	0.136451	0.000597677	0.0381346
cg27336068	-0.172494	0.000228398	0.024734
cg27367142	0.152113	0.000833499	0.044672
cg27638309	-0.212056	0.000832428	0.0446458
cg00156427	-0.143474	0.000289617	0.0277734
cg00350158	-0.105936	0.00090969	0.0464637
cg00509485	-0.184388	2.64572e-08	0.000455459
cg00522883	-0.139842	0.000882059	0.0458222
cg00547143	0.118419	0.000386183	0.0315375
cg00572266	-0.182071	3.46103e-05	0.0103477
[truncated: 958 more rows]

## Sheet: DMG_conf
DMGs identified between confirmatory set of 19 RA and 5 OA
DMGs	hyper-/hypo-methylated comparing RA to OA
A2M	hypo
AAMDC	hyper
ABR	hyper
ACOT7	hypo
ACPT	hypo
ACSL1	hyper
ADAM32	hypo
ADAM33	hypo
ADAMTS4	hypo
ADCK5	hyper
ADCY2	hyper
ADTRP	hyper
AKR1B15	hyper
AKR1C2	hypo
ALDH3B1	hyper
ALKBH4	hypo
ALPK3	hypo
ALS2CL	hyper
AMBRA1	hyper
AMPD2	hyper
ANO6	hypo
AP2A2	hyper
ARHGAP27	hypo
ARHGEF3	hyper
ARL4C	hyper
ARMC3	hypo
ASPH	hyper
ATF3	hyper
ATP1A1	hyper
ATP5L2	hyper
B3GNT7	hypo
B3GNTL1	hyper
BAALCOS	hyper
BAIAP2L2	hyper
BANP	hyper
BCL6	hyper
BEST1	hyper
BID	hyper
BTBD19	hypo
BTBD3	hypo
C10orf105	hyper
C10orf129	hypo
C10orf25	hypo
C15orf52	hyper
C17orf99	hyper
C1orf140	hypo
C1QTNF9	hyper
C2orf54	hyper
C4orf6	hyper
C6orf58	hypo
C9orf142	hyper
CA7	hyper
CABLES1	hypo
CALHM3	hyper
CARD14	hypo
CD248	hyper
CD276	hyper
CD7	hyper
CD93	hypo
CDSN	hyper
CETN1	hyper
CHAD	hypo
CHID1	hyper
CHMP7	hyper
CHST2	hyper
CLUL1	hyper
CMIP	hyper
COL1A1	hypo
COL1A2	hypo
COMP	hypo
COX14	hyper
CREB5	hyper
CRIP1	hyper
CRY1	hyper
CRY2	hyper
CSF1	hyper
CSGALNACT1	both
CSN3	hypo
CTB-113P19.1	hypo
CTBP1-AS	hyper
CTGF	hyper
CTXN3	hyper
CXCL12	hyper
CYS1	hypo
DCAF8L1	hypo
DEFB115	both
DGUOK-AS1	hypo
DLGAP1	hyper
DLGAP1-AS3	hyper
DLL4	hyper
DLX3	hyper
DLX4	hyper
DLX5	hyper
DMKN	hyper
DNAJC17	hypo
DOC2B	hyper
DTX2P1-UPK3BP1-PMS2P11	hyper
EDDM3A	hypo
EDNRB	hypo
EFHD1	hyper
EFR3A	hypo
ELF3	hypo
ELK4	hyper
ELMO3	hyper
ENC1	hypo
ENDOU	hyper
EPHA2	hyper
ERRFI1	hyper
ESR1	hypo
EVI2A	hypo
EVX1	hypo
FAM110A	hyper
FAM167B	hypo
FAM170B	hyper
FAM212B-AS1	hyper
FAM26E	hypo
FANCD2OS	hyper
FARP1	hyper
FBLIM1	hyper
FERD3L	hyper
FGD5	hyper
FKBP5	hypo
FOLR1	hyper
FOXF2	hyper
FOXJ1	hyper
FOXO1	hyper
FOXS1	hyper
FRMD8	hyper
FXYD3	hyper
FXYD7	hypo
FYB	hypo
FZD10-AS1	hypo
GABBR1	hypo
GABRP	hyper
GAL	both
GALK1	hyper
GAS7	hypo
GDPD3	hyper
GFI1	hyper
GJC2	hyper
GLDN	hyper
GNG10	hyper
GNG12-AS1	hyper
GP9	hyper
GPD1	hyper
GPD2	hypo
GPER1	hyper
GPR1	hyper
GPR133	hyper
GPT	hyper
GRHL3	hypo
GRIK1-AS1	hypo
GUK1	hyper
HAVCR2	hyper
HEATR5B	hyper
HHIP-AS1	hyper
HIBADH	hyper
HIGD1C	hyper
HILS1	hypo
HIST1H1T	hyper
HLA-DRA	hypo
HLF	hyper
HMX3	hypo
HOTAIR	hyper
HOXC4	hyper
HSF4	hyper
ICAM2	hyper
ID3	hypo
IGF2R	hyper
IGSF6	hyper
IL12B	hypo
IL24	hyper
IL6R	hyper
ISG20	hypo
ITGA4	hypo
ITGAE	hypo
KAZN	hyper
KCNK17	hyper
KCNQ1OT1	hyper
KCNS1	hyper
KIAA0040	hyper
KIAA0513	hyper
KIAA1671	hyper
KLHDC8A	hyper
KLHL30	hyper
KNCN	hyper
KRT75	hyper
KRT80	hyper
KRT9	hyper
LAMA4	hyper
LARP4	hyper
LCAT	hyper
LDB3	hyper
LEAP2	hypo
LFNG	hyper
LGALS17A	hypo
LINC00528	hyper
LINC00595	hyper
LINC00696	hyper
LINC00705	hyper
LINC00856	hypo
LINC00861	hypo
LINC00977	hypo
LINC01060	hypo
LINC01105	hypo
LINC01141	hyper
LINC01265	hyper
LIPE	hyper
LIPH	hyper
LMNA	hyper
LMO2	hyper
LNX1	hyper
LNX1-AS2	hyper
LOC100128361	hypo
LOC100128993	hypo
LOC100130238	hypo
LOC100130872	hyper
LOC100506388	hyper
LOC100506606	hyper
LOC100506801	hyper
LOC100506895	hypo
LOC100653515	hyper
LOC101926963	hyper
LOC101926987	hypo
LOC101927021	hyper
LOC200772	hyper
LOC284798	hyper
LOC285626	hypo
LOC285889	hypo
LOC644172	hyper
LOC90834	hyper
LOXL1-AS1	hypo
LPXN	hypo
LYZL4	hypo
LZTS2	hyper
MACROD2	hypo
MAF	hyper
MAFA	hypo
MAP1LC3B2	hypo
MARK2	hyper
MATR3	hyper
MGAT3	hyper
MGAT4B	hyper
MIA2	hypo
MIR103A2	hyper
MIR103B2	hyper
MIR1180	hyper
MIR1182	hyper
MIR1203	hypo
MIR1231	hyper
MIR1276	hypo
MIR195	hypo
MIR2052	hyper
MIR2113	hypo
MIR216B	hyper
MIR296	hypo
MIR298	hypo
MIR3615	hyper
MIR4470	hyper
MIR4648	hyper
MIR4669	hyper
MIR4710	hyper
MIR497	hypo
MIR549A	hyper
MIR572	hypo
MIR589	hyper
MIR6080	hypo
MIR623	hypo
MIR648	hyper
MIR661	hyper
MIR6753	hyper
MIR6787	hyper
MIR6816	hyper
MIR8073	hyper
MIR99A	hyper
MIRLET7C	hyper
MMP3	hypo
MPC1	hypo
MRGPRF	hyper
MRPL23-AS1	hyper
MST1L	hypo
MT1HL1	hypo
MTHFD2P1	hypo
MTSS1L	hyper
MXRA8	hypo
MYF6	hyper
MYH1	hypo
MYH15	hyper
MYL5	hyper
MYO1G	hypo
MYOM2	hyper
NADK	hyper
NAV1	hyper
NCCRP1	hypo
NDRG4	hyper
NDUFS2	hypo
NFIC	hyper
NFKBIE	hyper
NGF	hyper
NINJ2	hyper
NISCH	hyper
NMNAT2	hypo
NMNAT3	hypo
NNAT	hypo
NOS3	hyper
NOTUM	hyper
NR1I3	hyper
NRBP2	hypo
OR5A1	hypo
OR8A1	hypo
PARVG	hyper
PDYN	hypo
PDZK1IP1	hypo
PER3	hyper
PFKM	hyper
PHACTR2	hyper
PIK3R1	hyper
PIM3	hyper
PKDCC	hyper
PLEC	hyper
PLEKHG5	both
PLEKHG6	hyper
PLXNB2	hyper
POC5	hypo
POLR3B	hyper
POU2F1	hyper
PPP1R18	hyper
PPP1R2P9	hypo
PPP1R32	hyper
PRDM10	hyper
PRG4	hyper
PRM1	hyper
PRR29	hypo
PRSS55	hypo
PYROXD2	hyper
RAB7L1	hypo
RAET1E	hyper
RANBP1	hyper
RAP1B	hypo
RAPGEF4	hypo
RASAL2-AS1	hypo
RBM24	hypo
RBM38	hyper
RBM47	hyper
RFFL	hyper
RHBDL3	hyper
RIMS1	hyper
ROBO4	hypo
RORA	hyper
RSF1	hyper
RUFY3	hyper
RUNX1T1	hypo
S100A14	hyper
S100A4	hyper
S100A5	hyper
SAA1	hypo
SAA2	hypo
SAA2-SAA4	hypo
SAMD13	hyper
SCNN1A	hyper
SCT	hypo
SDCBP2	hyper
SEC14L3	hyper
2015-09-09	hyper
SERPINA1	hyper
SGK1	hyper
SH2D4A	hypo
SH3BP2	hyper
SKIL	hyper
SLA	hyper
SLAIN1	hyper
SLC22A1	hyper
SLC22A4	hyper
SLC25A45	hyper
SLC2A2	hyper
SLC35C1	hyper
SLC43A3	hypo
SLC45A1	hyper
SLC4A1	hyper
SLC4A7	hyper
SLC9A3R1	hyper
SLC9A3R2	hyper
SLPI	hypo
SMAD3	hyper
SMG9	hyper
SMOC2	hypo
SMPD2	hyper
SND1-IT1	hyper
SNHG4	hyper
SORBS2	hyper
SPAG17	hyper
SPATA12	hypo
SPATA31E1	hyper
SPON2	hyper
SPP1	hyper
SPRR2D	hypo
SS18L2	hypo
ST7-OT3	hyper
STAC	hyper
STRA6	hyper
SYBU	hypo
SYNGR1	hyper
SYNPO2	hyper
TAP1	hypo
TAS1R3	hyper
TBC1D9B	hypo
TCIRG1	hyper
TCTEX1D4	hypo
TES	hyper
TGFB1I1	hyper
TGFBI	hyper
TGIF2	hypo
TGIF2-C20orf24	hypo
THEM5	hyper
THY1	hypo
TMEM196	hyper
TMEM253	hyper
TNNC1	hyper
TNPO1	hyper
TNXB	hyper
TPRN	hyper
TRADD	hyper
TRAF3IP2	hyper
TRIM10	hyper
TRIM15	hyper
TRIM29	hyper
TRIM41	hypo
TRIP4	hypo
TTLL10	hyper
TTYH3	hyper
UNC5B-AS1	hyper
VAMP3	hyper
VGLL4	hyper
VWA3B	hyper
WFIKKN1	hyper
WIPF1	hypo
WNT10B	hypo
WNT3	hyper
ZBED3-AS1	hyper
ZBTB7C	hypo
ZC2HC1B	hyper
ZHX3	hypo
ZNF215	hypo
ZNF22	hypo
ZNF239	hyper
ZNF608	hyper
ZNF727P	hyper
ZNF890P	hypo
ZP3	hyper
ZSWIM6	hyper

## Sheet: DML_RAknee-RAhip
DMLs identified between 12 RA knee and 10 RA hip FLS
CpG	β value differences between RA knee and RA hip	p value	q value
cg27050343	0.189687	1.73895e-05	0.00461869
cg00157179	0.219209	1.68616e-06	0.00113433
cg00810939	0.19345	1.98159e-06	0.00124185
cg00905419	0.120319	0.000324883	0.0284818
cg03769939	-0.369269	4.51292e-07	0.000588845
cg05350800	0.132677	0.000116019	0.0152066
cg05656688	-0.241264	9.80283e-07	0.000849369
cg05694921	-0.137928	0.000768453	0.0474704
cg05766605	-0.138805	1.54326e-05	0.00428634
cg05796704	0.102625	0.000296342	0.026961
cg05845757	0.191501	1.92978e-06	0.00122302
cg06371502	0.273676	6.69795e-05	0.0108646
cg06800235	0.277257	4.54147e-07	0.000590343
cg06906952	0.148002	0.000239251	0.0236773
cg07197585	0.11395	9.25835e-05	0.0132529
cg07209987	0.205061	0.000613523	0.0416616
cg07825681	-0.286005	4.61019e-07	0.000593905
cg08128274	0.101364	0.00034091	0.0293376
cg08264835	0.240532	2.3623e-05	0.00560745
cg10400362	-0.157791	0.00018964	0.0205664
cg10434261	0.125557	7.52383e-08	0.000311258
cg10493186	0.141157	0.000168878	0.019151
cg10626816	0.175912	0.000133305	0.0165991
cg11584101	-0.136666	3.92562e-05	0.0077274
cg13572638	0.144479	3.22954e-05	0.00682006
cg14288483	0.128347	7.94481e-05	0.0120982
cg15619820	0.286409	7.85082e-09	0.000164423
cg15731035	0.207394	0.000265113	0.0252213
cg16312002	0.152317	0.000358078	0.0302201
cg16427321	0.121349	1.33466e-05	0.00389688
cg17403881	-0.212121	4.04765e-05	0.00787853
cg17491622	0.111125	6.12394e-05	0.010247
cg17841765	0.173684	0.000418551	0.0330745
cg17966560	0.236855	5.03776e-07	0.000614706
cg18383585	0.108528	0.000634173	0.0424602
cg18533966	0.101964	7.25962e-05	0.0114356
cg18788664	0.105368	0.00056156	0.0395665
cg19165249	-0.135904	0.00013473	0.0167078
cg19234983	0.152293	0.000323551	0.0284092
cg19706390	0.103567	0.000294516	0.0268633
cg19854698	-0.264735	0.000177963	0.019777
cg19911801	0.121593	0.000408978	0.0326471
cg19917714	-0.115604	5.80882e-05	0.00989538
cg20141398	0.243925	3.00332e-06	0.00158506
cg20433275	0.100909	6.04368e-05	0.0101586
cg21273275	0.200476	0.000135602	0.0167738
cg21297493	0.291109	1.9231e-07	0.000421017
cg21472517	-0.216291	8.5256e-06	0.00288981
cg21868798	-0.126382	0.00073045	0.0461082
cg21878149	0.187149	0.000210388	0.021899
cg22396755	0.271751	1.18129e-05	0.00358409
cg22720392	0.282801	3.0658e-07	0.000498944
cg22721579	0.208539	5.38168e-05	0.00940989
cg23025459	0.203515	2.2631e-05	0.00545252
cg23068939	0.255546	0.000461142	0.0350795
cg23622235	0.226949	1.34893e-07	0.000371442
cg23894854	0.35856	6.2251e-06	0.00241757
cg24361162	0.106849	7.59255e-07	0.000751219
cg24460126	0.157418	5.00235e-05	0.00898374
cg24860169	-0.119511	0.000632421	0.0423914
cg25367431	-0.115174	0.000114164	0.0150494
cg26047066	0.20041	1.73875e-06	0.00115398
cg26530319	0.101867	1.83099e-05	0.00476517
cg26660656	-0.147577	5.57663e-08	0.000289523
cg00035316	-0.214892	7.64017e-05	0.011809
cg00224807	0.2459	0.000106462	0.0144196
cg00861009	0.254849	1.63655e-05	0.0044485
cg01020413	-0.253547	3.58683e-06	0.00175059
cg01196744	-0.142219	0.000225438	0.0228194
cg01405040	0.175595	7.41671e-06	0.00266219
cg01407254	0.175205	0.000523135	0.0379212
cg01620164	0.31996	2.56566e-06	0.00144812
cg01708273	0.397777	4.42021e-08	0.000273632
cg01721569	-0.271598	1.30314e-06	0.000982097
cg01924952	0.314939	2.09643e-07	0.000432483
cg02301319	0.198422	0.000319821	0.0282048
cg02488942	-0.200583	4.66506e-05	0.00860441
cg02583418	-0.208479	0.000288807	0.0265546
cg02683114	0.139938	0.000648422	0.0430144
cg02773086	0.210371	0.000501008	0.0369329
cg03687070	0.165971	0.000550265	0.0390901
cg04201253	0.220381	4.51546e-05	0.0084356
cg04316624	0.355031	1.72343e-06	0.00114831
cg04329088	-0.349835	8.50792e-07	0.000795059
cg04364261	0.187283	1.15888e-05	0.0035363
cg04623297	0.20443	4.78232e-05	0.00873376
cg04667538	0.115841	0.000454981	0.0347951
cg04935434	0.320293	9.78635e-07	0.000848728
cg05021643	0.273847	7.94268e-06	0.00277208
cg05148373	0.170346	0.000465023	0.0352572
cg05236451	0.124744	0.000752745	0.0469145
cg05514256	0.220135	0.000133787	0.016636
cg05603527	-0.111897	0.000507409	0.0372222
cg05864326	0.329773	2.04138e-06	0.00126414
cg05877497	0.755735	3.64026e-07	0.000537236
cg06007282	0.179047	0.000203194	0.0214404
cg06156640	0.104001	0.000153915	0.0181041
cg06833110	0.635257	5.57333e-07	0.00064371
cg06973615	0.133129	0.000363285	0.0304811
cg06994420	0.466352	2.95017e-07	0.00049206
cg07214164	-0.174821	0.000794387	0.0483672
cg07566169	0.262896	4.22205e-06	0.00193514
cg08217163	-0.1568	4.47331e-05	0.00838725
cg08351100	-0.129167	0.000155578	0.0182195
cg08474164	-0.190318	2.53843e-05	0.00587172
cg08690159	-0.161791	0.000511738	0.0374163
cg08980304	0.152291	7.64363e-05	0.0118124
cg08992581	0.281557	5.99182e-05	0.0101011
cg09462924	0.492952	9.37489e-07	0.000832318
cg09514310	-0.135771	3.12925e-05	0.00668245
cg09535924	0.621489	3.91199e-07	0.000554451
cg09726982	0.174796	2.9946e-07	0.000494746
cg09974661	-0.172025	0.000700997	0.0450107
cg10107434	0.13646	0.00019611	0.0209877
cg10236778	0.133394	0.000614946	0.0417168
cg10393811	0.269237	0.00021814	0.0223795
cg10503083	-0.248045	1.5234e-06	0.00106994
cg10515731	0.148021	3.26538e-05	0.00686851
cg10767420	0.127742	7.09218e-06	0.00259798
cg11433622	0.629616	7.62759e-07	0.000752992
cg11597131	-0.172907	0.000140683	0.017152
cg12504882	0.271948	1.80206e-06	0.00117696
cg12524725	-0.207978	1.74123e-05	0.0046224
cg13180315	0.21596	0.00064241	0.0427818
cg13261971	0.224407	0.000107492	0.0145027
cg14410016	0.107931	2.21381e-05	0.00537453
cg14666564	0.191649	1.63384e-05	0.00444388
cg14775296	0.631703	1.51488e-07	0.000387972
cg15812753	0.242356	7.46568e-06	0.00267166
cg16178603	0.516907	9.44203e-07	0.000835048
cg16865953	-0.217553	1.82143e-05	0.00475024
cg17610929	0.236647	4.22055e-08	0.000270439
cg17651164	-0.236459	1.17299e-07	0.000351662
cg18064824	0.26835	8.95157e-06	0.00298438
cg18395327	0.223779	4.3291e-06	0.00196507
cg18448949	-0.218541	0.000269591	0.0254778
cg18549688	0.200049	0.000150523	0.0178655
cg18623980	0.212334	0.000794058	0.048356
cg18760534	0.18273	0.000232984	0.0232853
cg18844301	0.171081	1.50827e-06	0.00106367
cg19210770	0.182376	1.37021e-06	0.00100669
cg19308375	0.250128	3.02613e-06	0.00159171
cg19426955	0.118478	0.000654538	0.0432492
cg19738283	0.371691	2.88202e-07	0.000487841
cg20428033	0.107509	7.18394e-05	0.01136
cg20506745	0.118717	4.94609e-08	0.000281555
cg21133992	0.101733	4.64791e-05	0.00858528
cg21875802	0.224897	0.000156396	0.0182759
cg22731271	0.588695	5.19343e-07	0.000621744
cg23348270	0.287842	5.07422e-07	0.000616379
cg23398076	0.461654	3.6235e-06	0.00176124
cg23547017	0.19496	1.34514e-06	0.000997642
cg23994043	-0.174479	0.000635603	0.0425163
cg24412829	0.116966	5.22859e-05	0.00924064
cg24541426	0.250422	0.000126153	0.0160402
cg24743778	0.209433	1.97006e-06	0.00123759
cg25137403	0.220618	9.22658e-05	0.0132266
cg25517810	-0.325507	4.41381e-05	0.0083184
cg25849196	0.178581	0.000293702	0.0268196
cg25953239	0.1037	6.08016e-06	0.00238753
cg26474549	0.151325	4.06703e-06	0.00189076
cg26537478	0.706554	4.61046e-07	0.000593919
cg26628476	0.102887	7.17685e-06	0.00261499
cg27089736	-0.12834	0.000256592	0.0247236
cg01518889	0.173211	0.000188792	0.0205104
cg02062140	-0.148577	3.20958e-06	0.00164364
cg02081052	0.107701	0.000195205	0.0209294
cg02573703	0.126331	6.8876e-05	0.0110605
cg04120686	0.382257	5.51678e-07	0.000640491
cg05467676	0.113206	0.000151195	0.0179131
cg06051312	-0.179053	0.000109912	0.0146953
cg07250128	-0.371232	2.00349e-06	0.00125005
cg08516817	0.127343	0.000197029	0.0210466
cg09380805	0.258711	0.000103713	0.0141947
cg09538633	0.117343	0.000168332	0.0191138
cg10532384	0.130151	0.000546292	0.0389208
cg11418681	-0.181053	0.00049842	0.0368151
cg11921736	0.136861	0.000241906	0.0238411
cg11934688	0.174298	0.000833768	0.0496818
cg16262614	0.115001	0.000181111	0.0199936
cg16975587	0.141486	0.000505143	0.0371201
cg18172135	0.161874	0.000177581	0.0197505
cg18562578	0.153826	0.000159714	0.018513
cg18768784	0.104785	0.000295196	0.0268997
cg19377234	0.115887	1.22428e-06	0.000951513
cg19759549	0.117521	0.000260063	0.0249279
cg20106776	0.141811	1.52295e-05	0.0042501
cg21788045	-0.110162	0.000601192	0.0411782
cg23456221	0.134666	0.000212459	0.0220287
cg24199400	0.119012	9.95946e-05	0.013849
cg25336332	0.150089	0.000547312	0.0389643
cg25499397	0.135905	1.09486e-05	0.00339983
cg26160218	0.192095	3.02802e-05	0.00654179
cg27364162	0.130253	0.000301338	0.0272259
cg27368068	-0.106201	0.000351982	0.0299107
cg27504195	0.146522	0.000129502	0.0163048
cg00135497	0.208232	0.000164517	0.0188509
cg00316839	-0.256139	3.65821e-05	0.00739152
cg00331101	0.138339	0.000117501	0.0153316
cg00339488	0.150944	3.50082e-06	0.00172528
cg02725370	-0.297609	0.000579893	0.0403234
cg03144922	-0.29985	1.53927e-05	0.00427924
cg03184290	-0.355955	0.000340672	0.0293251
cg03972665	-0.291429	4.1974e-05	0.00806186
cg04676482	-0.180259	2.04239e-05	0.00510281
cg04789475	0.322721	3.44759e-06	0.00170954
cg04810284	0.189742	3.06252e-06	0.00160223
cg05030680	-0.290762	9.3211e-06	0.00306448
cg05155840	0.179548	0.000746253	0.0466818
cg05581451	-0.221284	1.58176e-06	0.00109367
cg05970547	0.120065	0.000167364	0.0190475
cg06358671	0.193973	0.000504822	0.0371056
cg06374325	-0.21703	3.86764e-05	0.00765605
cg06588201	0.122965	0.000140557	0.0171428
cg06842954	-0.379098	8.17829e-06	0.0028205
cg07681935	-0.179554	0.000202382	0.0213878
cg08297751	0.205728	0.000841197	0.0499274
cg08474859	-0.236275	0.000648702	0.0430252
cg09199014	0.127876	8.14244e-05	0.0122812
cg09363342	0.10053	7.04566e-05	0.0112207
cg09781994	-0.406915	6.2175e-06	0.00241601
cg10055501	-0.373024	6.62829e-06	0.00250148
cg12032782	-0.119567	0.000763153	0.047284
cg16041686	-0.185443	0.000737062	0.0463494
cg16055869	0.154399	0.00018253	0.0200904
cg16162058	0.143185	6.33186e-06	0.00243929
cg19676181	0.127759	3.84133e-05	0.00762342
cg20291436	-0.360774	0.000393723	0.0319477
cg20705938	-0.198756	1.2354e-05	0.00369719
cg21726372	-0.380636	4.6994e-06	0.00206428
cg22231101	0.128762	0.000121864	0.0156935
cg22717014	-0.384322	2.50816e-06	0.00142902
cg22869030	-0.228835	3.67907e-05	0.00741836
cg23663774	-0.397005	4.30115e-05	0.00818607
cg24054700	-0.100445	0.000374215	0.0310191
cg24721899	0.13928	0.000641616	0.042751
cg25941985	-0.329177	1.32253e-09	8.45794e-05
cg26708319	-0.276987	0.000390948	0.031818
cg26831119	-0.304012	0.000297453	0.0270202
cg00332937	-0.249034	0.000361199	0.0303769
cg00396667	-0.534162	1.92152e-06	0.00122011
cg00530568	0.423767	2.54976e-08	0.000236195
cg01023787	0.105739	3.335e-05	0.00696266
cg01256539	0.111429	0.000402268	0.0323423
cg01781963	0.139538	3.59458e-05	0.00730896
cg02037307	-0.348962	2.21336e-06	0.00132631
cg02385153	-0.124446	1.35911e-06	0.0010027
cg02767633	0.324369	8.1128e-06	0.00280715
cg03827835	0.247249	1.54379e-05	0.00428728
cg04101060	-0.476237	2.58505e-07	0.000467889
cg04131890	-0.210713	0.000767304	0.0474301
cg04223420	-0.419113	1.67534e-06	0.00113022
cg04500312	-0.15241	0.000340728	0.029328
cg05171952	-0.509647	4.48668e-07	0.000587457
cg05257086	-0.234568	1.72186e-06	0.00114773
cg05700724	0.203462	0.000470149	0.0354973
cg06900164	0.145225	0.00011712	0.0152996
cg07274716	-0.390793	3.57963e-06	0.00174849
cg07533422	-0.258795	5.05946e-05	0.00904937
cg08373003	-0.262333	2.14495e-06	0.00130204
cg08698198	0.204723	7.77444e-06	0.0027368
cg10536898	-0.290739	1.58741e-08	0.000208166
cg10932486	0.202132	0.00074951	0.0467988
cg11212451	-0.155192	0.000511126	0.0373889
cg11284842	-0.192472	0.000111742	0.0148488
cg11291003	-0.392529	8.23572e-06	0.00283212
cg11830096	-0.109583	0.000335699	0.0290628
cg11891579	0.133804	9.99118e-06	0.00320592
cg12182453	0.209448	0.000175402	0.0195986
cg12363903	-0.39726	3.11687e-06	0.00161774
cg12687157	0.132437	0.000650056	0.0430773
cg12833872	0.123958	0.000215493	0.022217
cg13674369	-0.203433	0.000141688	0.0172255
cg14617041	-0.198208	0.000225539	0.0228254
cg14836602	0.143698	0.000200007	0.021236
cg15132565	-0.197184	0.00048838	0.0363537
cg15187665	0.140456	0.000376187	0.0311148
cg15421305	0.173212	2.55923e-06	0.00144601
cg16640753	0.106869	0.000468016	0.0353955
cg17290488	0.145802	0.000557784	0.0394081
cg17496661	-0.232346	2.20261e-05	0.00535725
cg18063312	-0.206153	9.56486e-05	0.0135078
cg18307783	-0.16867	0.000355285	0.0300788
cg18447419	-0.155022	0.000431456	0.0336815
cg18739865	-0.137889	0.00012124	0.0156424
cg19092317	-0.267952	0.000147333	0.0176371
cg19533958	-0.223376	1.05934e-05	0.00332885
cg19664328	0.102145	0.00050028	0.0368998
cg19814981	0.178712	0.000141439	0.0172074
cg19923650	-0.172536	0.000141017	0.0171765
cg21046148	-0.179027	0.000158607	0.0184341
cg21614303	-0.366662	1.73796e-07	0.000407168
cg21811204	0.150534	0.000251691	0.0244332
cg21944740	-0.326918	1.3758e-05	0.00397682
cg22488797	-0.454921	6.37852e-07	0.000686182
cg22572362	0.157595	1.79965e-05	0.00471596
cg22626548	0.216474	3.00803e-06	0.00158643
cg22827250	-0.31598	2.26496e-06	0.00134422
cg23064601	-0.337854	4.69279e-07	0.000598103
cg23292965	0.141026	1.18425e-05	0.00359035
cg23372684	-0.151465	7.12313e-05	0.0112988
cg23495453	-0.261348	4.59907e-06	0.00203804
cg23960088	-0.223908	8.07561e-05	0.0122197
cg24536250	0.153076	7.93891e-06	0.0027713
cg24588339	0.107186	0.000385488	0.0315605
cg24593552	0.291792	2.18381e-07	0.000437832
cg24789467	0.113345	0.000308309	0.0275893
cg25153741	0.286267	0.000800405	0.0485716
cg25308508	0.180174	0.00017224	0.0193782
cg25916711	-0.166911	0.00048657	0.0362698
cg26466258	0.124698	0.000148916	0.0177509
cg27325820	-0.455396	9.9115e-07	0.000853569
cg27369096	0.103817	8.57577e-07	0.000798116
cg00788177	0.123353	0.000119391	0.0154896
cg01990695	0.242911	1.45563e-05	0.00412745
cg03585912	0.185944	1.20639e-06	0.000944307
cg04148753	0.106086	0.000219634	0.0224705
cg04406454	0.103006	0.000801959	0.0486241
cg04949193	0.104466	0.00011351	0.0149956
cg04978078	0.242524	1.46765e-05	0.00414964
cg05956452	-0.10747	2.61015e-05	0.00597553
cg06122871	-0.180056	0.000292455	0.0267524
cg06630455	0.253342	1.44899e-07	0.000381693
cg06880028	0.169053	8.79228e-05	0.0128594
cg07513332	0.129466	7.7379e-05	0.0119027
cg07544796	0.154609	0.000188182	0.02047
cg07876823	0.152153	1.9516e-05	0.00495392
cg08625990	0.128091	6.34222e-06	0.00244137
cg09543819	0.240068	3.96143e-05	0.00777107
cg09602288	0.216574	2.94301e-05	0.00643064
cg09722315	0.390187	5.93157e-07	0.000663355
cg10464773	0.134991	2.32517e-05	0.00555001
cg10584587	-0.121073	0.000378483	0.0312257
cg10836406	-0.142789	8.97746e-05	0.0130178
cg10899301	0.218712	3.44799e-06	0.00170965
cg13094146	0.125918	0.000107611	0.0145122
cg13298147	0.231189	6.33225e-07	0.0006839
cg14354168	0.300962	2.62694e-05	0.00599951
cg14775958	-0.241049	5.46579e-05	0.00950134
cg14993900	0.200397	8.25087e-07	0.000783248
cg15377111	-0.17545	1.62524e-07	0.000397743
cg15972264	0.299241	0.00020085	0.0212893
cg17160525	0.189152	5.04676e-06	0.00215228
cg17959970	0.201417	5.32066e-06	0.00221849
cg19406113	0.138888	0.000536268	0.0384923
cg20148850	0.134851	3.05146e-06	0.00159905
cg20168806	0.112135	0.000464935	0.0352532
cg20540714	0.179226	0.000124344	0.015895
cg20906291	0.31628	6.77826e-08	0.000301382
cg21366688	-0.273605	2.01956e-05	0.00506542
cg21646955	0.103298	0.000551348	0.0391362
cg21995304	0.112702	2.82403e-05	0.0062728
cg22789298	0.17684	3.96914e-05	0.00778043
cg23229143	-0.167398	0.000790324	0.0482284
cg24286789	0.177043	1.51368e-07	0.000387861
cg24652615	-0.129389	0.000146166	0.0175526
cg24720688	0.123596	2.61119e-05	0.00597702
cg26149682	0.242187	1.2957e-07	0.0003656
cg00095859	0.244438	5.34128e-07	0.000630284
cg00459992	0.132217	6.9268e-06	0.00256424
cg02115599	0.164095	0.000170601	0.0192679
cg02168303	0.115552	0.000243283	0.0239255
cg02223801	-0.156303	2.40383e-06	0.00139343
cg02560081	-0.164251	2.51174e-05	0.00583253
cg02595114	-0.22549	3.84561e-05	0.00762873
cg02820836	0.265529	8.24079e-06	0.00283315
cg03012726	0.146939	1.64417e-05	0.00446143
cg03133378	0.107001	0.000267786	0.0253748
cg03510186	-0.179454	0.00020526	0.0215734
cg03906434	-0.159539	0.000149927	0.0178231
cg04102894	0.166252	0.000139401	0.0170576
cg04609841	0.396281	8.0271e-10	6.84522e-05
cg04804717	-0.131591	2.23365e-07	0.000440751
cg05211558	0.140442	4.50527e-05	0.00842394
cg06218338	-0.144768	0.000237186	0.023549
cg06618764	0.13629	4.55935e-05	0.00848557
cg06779606	0.162204	1.01844e-06	0.000864455
cg07094915	0.151907	5.86651e-05	0.00996071
cg07278425	0.157576	0.000686459	0.044455
cg07493435	0.247054	0.00081472	0.0490524
cg07628855	-0.129925	3.40391e-05	0.00705581
cg08041408	-0.161639	0.000106605	0.0144312
cg08512365	-0.117719	5.65044e-06	0.00229439
cg08543278	0.180081	5.74182e-06	0.00231472
cg08613122	0.125621	3.53978e-05	0.00723702
cg09165414	-0.171999	0.000339189	0.0292472
cg09378456	-0.165825	0.000231756	0.0232078
cg10592734	-0.288691	1.21169e-07	0.000356197
cg11117438	-0.121691	0.000425826	0.0334081
cg11227987	-0.129507	0.000128568	0.0162316
cg11537355	0.114064	0.000465396	0.0352742
cg12866112	-0.19281	2.97683e-05	0.00647457
cg12921647	0.180348	8.25187e-06	0.00283538
cg13197283	-0.131444	0.000105717	0.0143591
cg13302401	0.109668	5.59638e-05	0.00965108
cg14188840	-0.139433	7.25226e-05	0.0114283
cg15050051	-0.135499	0.000249698	0.0243141
cg16873973	-0.202224	1.16381e-05	0.00354687
cg17400476	-0.188258	0.000322414	0.0283471
cg17431023	0.123804	0.000120324	0.0155669
cg17497608	-0.21154	8.11228e-06	0.00280705
cg19260567	-0.134959	0.00028882	0.0265553
cg19313311	-0.17332	3.96508e-05	0.00777551
cg19486070	-0.272734	4.25037e-05	0.00812556
cg19752686	0.104391	0.000615099	0.0417227
cg21852117	0.134454	0.000170189	0.01924
cg22086566	0.223526	8.68449e-06	0.00292507
cg22870756	0.101633	0.00021147	0.0219669
cg23235971	-0.100246	0.000159984	0.0185322
cg23786812	0.351282	2.30092e-05	0.00551213
cg24404878	0.198567	1.90352e-05	0.0048765
cg24496841	0.273976	2.51302e-05	0.00583441
cg25142340	0.152426	6.85083e-05	0.0110228
cg25228422	0.284086	5.35734e-05	0.00938322
cg26267259	-0.143111	0.000767463	0.0474357
cg27071152	0.211329	0.000553192	0.0392144
cg27092935	0.133883	0.000239159	0.0236716
cg27356513	0.10488	2.21349e-05	0.00537404
cg00111335	-0.16962	1.90827e-05	0.00488367
cg02840179	-0.238657	0.000109877	0.0146925
cg04552625	-0.137437	0.00042783	0.0335057
cg05499054	0.282899	6.64146e-07	0.000699855
cg06878548	0.217646	7.03076e-06	0.00258553
cg08795964	-0.185942	4.80435e-06	0.00209125
cg10964944	0.197335	1.54204e-05	0.00428417
cg11711501	0.222016	1.57901e-05	0.0043493
cg11878331	-0.322013	1.04103e-06	0.00087354
cg13282195	-0.142578	0.00073645	0.0463272
cg15277906	0.118364	0.000709867	0.0453452
cg17999376	0.145889	0.00035389	0.0300079
cg20386316	-0.332136	5.45832e-05	0.00949326
cg24809973	-0.136292	1.18718e-05	0.00359653
cg24842815	0.268591	7.50111e-06	0.00267847
cg25036357	0.111539	4.7236e-05	0.00866931
cg26718033	-0.127772	2.51981e-05	0.00584441
cg26818625	-0.293154	5.10414e-07	0.00061774
cg26947626	-0.32255	9.98296e-07	0.000856304
cg13993183	0.213507	4.27308e-05	0.00815268
cg14143574	-0.19408	6.44542e-07	0.00068945
cg14463995	0.19874	0.000192916	0.0207811
cg00177787	-0.11443	0.00014397	0.017392
cg01117269	0.239218	0.000656881	0.0433386
cg02088470	-0.197703	2.10893e-05	0.00521015
cg02995791	-0.129947	1.86533e-05	0.00481832
cg04359418	0.155056	0.000280316	0.026086
cg04532613	0.141634	0.000110256	0.0147241
cg04904609	-0.159493	0.000357618	0.0301969
cg05034973	0.248216	8.07765e-05	0.0122216
cg05495790	0.165867	3.68133e-06	0.00177786
cg06489728	-0.109761	4.07087e-05	0.00790728
cg07175255	0.256089	1.66433e-05	0.00449545
cg07785737	0.120321	0.000617452	0.0418138
cg08398691	0.160534	2.6357e-05	0.006012
cg09287096	-0.170193	4.90124e-07	0.000608307
cg09334277	0.273319	3.33648e-05	0.00696467
cg10112694	0.176379	5.12807e-06	0.00217225
cg10804656	0.100158	9.46824e-05	0.0134247
cg10830219	-0.196051	8.25833e-06	0.00283669
cg10996596	0.140096	3.04899e-05	0.00657119
cg11580615	0.244047	1.23571e-05	0.00369784
cg12093371	0.203972	5.6048e-06	0.00228412
cg12787323	0.240816	0.000585293	0.0405426
cg12798492	-0.241736	0.000175965	0.019638
cg13504411	-0.267595	0.000223438	0.0227
cg14043803	-0.218714	5.79265e-06	0.0023259
cg14115325	-0.361956	1.60461e-07	0.000395983
cg14508791	0.127228	3.20508e-05	0.00678678
cg14676407	0.12062	0.000136669	0.0168542
cg16314733	-0.304146	9.37064e-06	0.00307505
cg17160984	-0.189784	0.000422507	0.0332486
cg17485681	0.15012	9.23339e-06	0.00304567
cg17504591	0.205453	2.18629e-05	0.00533195
cg17641566	0.172221	2.59335e-05	0.00595139
cg17841267	0.150576	0.000539393	0.0386265
cg17879101	-0.146762	0.000624116	0.0420702
cg19163058	-0.241339	8.79678e-06	0.00295015
cg19533322	-0.267808	7.1232e-07	0.00072668
cg19912142	0.339771	4.67449e-05	0.0086149
cg20099104	0.166339	6.53962e-06	0.00248237
cg20239333	-0.164085	3.21212e-06	0.00164434
cg20391567	0.154943	0.000217718	0.0223537
cg22806341	0.154769	4.78845e-07	0.000602853
cg23932491	0.252147	2.52476e-05	0.00585168
cg24414788	0.100322	0.000506882	0.0371985
cg24882714	0.168686	0.000345528	0.0295784
cg25324047	0.171846	0.00046951	0.0354668
cg25553466	0.165224	0.000198413	0.0211349
cg25988034	0.111665	0.000344459	0.0295229
cg27003782	0.15084	0.000263182	0.0251096
cg01948223	0.138256	1.74876e-05	0.00463459
cg03845683	0.153909	0.000513528	0.0374962
cg04310460	0.105923	7.85102e-05	0.0120101
cg04547675	0.136575	4.95625e-05	0.00893037
cg05233289	0.31892	0.000116861	0.0152777
cg06351643	0.126095	0.000301266	0.027222
cg06766960	0.151472	0.000469583	0.0354703
cg06960356	0.182054	5.97606e-05	0.0100836
cg07000980	0.119554	1.85745e-05	0.0048062
cg11362935	0.124591	0.00033734	0.0291497
cg13593391	0.201458	5.18313e-05	0.00918967
cg14621221	0.151718	3.06156e-05	0.00658876
cg16278877	0.130524	0.000209574	0.0218478
cg16302655	-0.101283	0.000447283	0.0344357
cg18316498	0.11183	0.000196584	0.0210181
cg18971175	-0.185878	0.00052696	0.0380887
cg19033073	0.200965	0.000783098	0.04798
cg19044229	0.105436	0.000386027	0.0315861
cg19768607	0.105909	7.55772e-05	0.0117293
cg19977004	0.159787	3.06645e-05	0.00659557
cg20139338	0.124246	5.67391e-05	0.00974093
cg21015470	-0.109576	0.00028026	0.0260829
cg23111837	-0.111343	3.95229e-05	0.00775996
cg23279335	0.131155	0.000126879	0.016098
cg23312425	0.115326	0.000223463	0.0227015
cg23332827	0.236633	0.000586076	0.0405742
cg24049888	0.137915	6.25185e-05	0.010388
cg00567703	0.224498	6.99095e-05	0.0111656
cg00924143	0.138719	2.64584e-05	0.0060264
cg01184975	0.510979	5.06825e-07	0.000616106
cg01239735	-0.109631	0.000336052	0.0290815
cg01341572	0.102337	0.000175431	0.0196006
cg01519253	0.38669	1.04981e-07	0.000340469
cg02344911	0.156865	0.000538397	0.0385839
cg02506248	0.323419	4.26378e-06	0.00194688
cg02563349	0.298943	4.60458e-06	0.00203949
cg02618300	-0.225149	0.000559274	0.0394707
cg03078363	0.205038	8.56434e-05	0.0126606
cg04053108	0.122381	0.000621773	0.0419803
cg04562909	0.159883	8.17609e-05	0.0123121
cg04850731	0.187733	5.82018e-06	0.00233193
cg05555207	0.17365	5.8748e-05	0.00997005
cg05769349	0.449922	9.56977e-07	0.000840186
cg06619938	0.199528	6.36125e-05	0.010507
cg06717565	0.212952	2.3602e-05	0.00560423
cg06734406	0.128778	0.000110934	0.0147812
cg06911121	0.448135	9.18871e-06	0.00303604
cg07687119	0.286495	4.26493e-05	0.00814297
cg07697238	0.162677	0.000458977	0.0349798
cg08900101	0.150258	0.00040328	0.0323886
cg09239106	0.114585	2.28434e-05	0.00548609
cg09941406	0.177469	5.26253e-05	0.00927847
cg10426234	-0.280248	6.34829e-06	0.0024426
cg10662314	0.174136	0.00013392	0.0166461
cg10792302	0.390703	7.07533e-05	0.0112505
cg11064034	0.548101	1.80577e-07	0.000412461
cg11138719	0.26109	1.98757e-05	0.00501271
cg11244648	-0.167142	0.000336158	0.0290871
cg11322252	0.279221	1.2039e-06	0.000943294
cg11357746	0.277429	9.62375e-05	0.0135594
cg11691561	0.325306	2.86568e-06	0.00154393
cg12437821	0.546099	5.28392e-07	0.000626875
cg12610207	0.379812	2.61573e-06	0.00146469
cg12670347	0.16743	2.33092e-05	0.00555895
cg13212283	0.141337	1.98869e-05	0.00501453
cg13654797	0.249198	1.01882e-06	0.000864613
cg13826247	0.254869	0.00051889	0.0377341
cg13880565	0.142677	1.51961e-05	0.0042441
cg15048461	-0.12508	0.000101591	0.0140178
cg16458436	0.248714	6.42447e-07	0.000688431
cg16559598	0.434095	2.25936e-06	0.00134229
cg16609260	0.352196	1.9409e-06	0.001227
cg17734698	-0.138991	4.57876e-05	0.00850756
cg18040901	-0.206513	7.5179e-05	0.0116905
cg18470839	0.415823	6.0613e-07	0.000670164
cg18692678	-0.107598	0.000206563	0.0216567
cg19091036	0.299436	3.81586e-07	0.00054839
cg19164987	0.278049	2.39408e-05	0.00565612
cg19794507	0.160482	2.10148e-05	0.00519824
cg20111978	0.103148	2.14388e-05	0.00526556
cg20249252	0.409017	5.96235e-07	0.000664984
cg20307896	0.417995	1.49248e-06	0.00105706
cg20402783	0.154977	0.000587286	0.0406231
cg20403938	0.339187	6.95279e-05	0.0111269
cg20643952	0.280152	1.92315e-05	0.00490687
cg20739205	0.148597	4.16566e-06	0.00191914
cg20837463	0.177979	0.00057217	0.040007
cg21229570	0.203015	0.000379554	0.0312772
cg21336435	0.224028	0.000691104	0.0446336
cg21837192	0.265351	3.93262e-05	0.00773597
cg22327646	0.2431	1.79087e-06	0.00117295
cg22364200	0.249413	2.68428e-05	0.0060806
cg22679316	0.286012	0.000499252	0.036853
cg22773899	0.301324	4.25095e-07	0.000574546
cg22912997	0.285485	1.11775e-06	0.000907122
cg23143210	-0.260146	0.00013225	0.0165182
cg23697546	0.229009	7.62048e-05	0.01179
cg25122233	0.102498	0.000217681	0.0223515
cg25399352	0.214935	2.64967e-05	0.00603181
cg25402979	0.236476	0.00057413	0.0400877
cg25738529	0.11465	8.87969e-05	0.0129345
cg25928510	0.146042	0.000432981	0.0337551
cg26396455	0.174065	0.000739791	0.0464485
cg26695123	0.128477	0.000107813	0.0145284
cg27659049	0.193645	6.38605e-05	0.0105338
cg00295794	0.134429	0.00016148	0.0186382
cg01792403	0.120469	0.000222614	0.0226506
cg02247178	0.129792	0.000132879	0.0165665
cg02694521	0.135103	0.000646017	0.0429216
cg03202693	0.208652	0.00010727	0.0144848
cg03786327	0.131587	8.60885e-05	0.0126998
cg04806150	-0.161287	7.75549e-05	0.0119195
cg05313918	0.1405	1.39058e-06	0.00101391
cg05505763	-0.239247	1.3764e-05	0.00397797
cg07404106	-0.145995	3.14043e-05	0.00669793
cg11165905	0.119508	0.00034171	0.0293795
cg11502555	0.214005	1.88555e-06	0.0012073
cg13436155	0.20181	3.45473e-07	0.000525481
cg15020568	0.132582	0.000411295	0.0327513
cg16760130	0.183782	4.029e-06	0.00187967
cg18008019	0.143741	0.000216679	0.02229
cg18161327	0.346991	3.24569e-07	0.000511342
cg18387839	-0.165958	1.71858e-05	0.00458546
cg18543610	0.171534	2.0219e-06	0.00125693
cg18890615	0.157295	2.08553e-06	0.00128044
cg19068510	0.158181	4.2442e-06	0.00194138
cg19813724	0.241025	0.000534947	0.0384353
cg20165520	0.108863	0.000583929	0.0404874
cg21100077	0.247804	1.7741e-07	0.000410022
cg21962013	0.107091	0.000225822	0.0228422
cg22489321	0.177374	4.77161e-06	0.00208289
cg22915373	-0.153179	0.000178864	0.0198393
cg23167246	0.169302	0.00037283	0.0309516
cg23220769	-0.142946	0.000105584	0.0143483
cg25309292	0.101611	0.000563427	0.0396445
cg01163842	0.302993	5.92423e-06	0.00235445
cg01627823	0.204107	1.46911e-05	0.00415233
cg01843946	0.276912	4.1157e-05	0.00796245
cg02237629	0.157671	1.05741e-05	0.00332494
cg02854229	0.132797	0.000455113	0.0348012
cg04213900	0.221199	0.000299967	0.0271535
cg04415798	0.346942	0.000112091	0.0148779
cg04932340	0.289192	0.000106923	0.0144569
cg04961582	0.397511	4.55704e-06	0.00202691
cg05137386	-0.133066	3.96012e-05	0.00776948
cg05854694	-0.335305	6.16377e-06	0.00240494
cg05923197	-0.17158	9.11755e-05	0.0131358
cg05928290	-0.169793	0.000363784	0.0305059
cg06883544	0.251981	3.3791e-09	0.000122541
cg06957447	0.366207	0.000375177	0.0310658
cg09209510	0.226803	0.000383078	0.0314459
cg10363885	-0.203298	6.30763e-05	0.0104488
cg10746936	0.276405	0.000742988	0.0465641
cg10858480	-0.286864	3.09743e-07	0.000500769
cg12077685	0.233044	0.000631509	0.0423555
cg12811449	0.271751	1.10746e-05	0.00342461
cg12811617	0.113744	0.000228992	0.0230348
cg13019491	0.291464	2.42077e-05	0.00569665
cg13023870	0.389153	5.07753e-05	0.00907002
cg13073773	0.41089	2.64065e-05	0.00601903
cg13546414	0.190903	7.58742e-05	0.0117581
cg14329889	0.14664	6.00806e-06	0.00237233
cg15425541	-0.174747	0.000114092	0.0150435
cg15440688	0.34241	2.49411e-05	0.00580648
cg18272353	0.377772	3.58026e-05	0.00729024
cg18391978	-0.242009	3.02354e-06	0.00159096
cg18687675	0.229697	0.000358509	0.0302418
cg19456540	0.250921	8.2941e-05	0.0124194
cg19550904	0.111927	0.00040931	0.0326621
cg19610529	-0.314937	6.17092e-06	0.00240642
cg19870698	0.377433	1.24644e-05	0.0037199
cg19981568	0.312487	7.28817e-05	0.011464
cg20008148	0.113054	0.000136935	0.0168741
cg20994929	-0.105277	0.000373045	0.0309621
cg21486470	0.100477	1.91807e-05	0.00489842
cg23322933	-0.258708	3.09484e-05	0.006635
cg23683588	0.272675	7.14842e-05	0.0113243
cg23695707	0.273296	3.78641e-05	0.00755474
cg24183741	0.103981	2.41621e-05	0.00568975
cg26195829	-0.283902	5.47461e-05	0.00951087
cg26967100	-0.174616	9.63405e-05	0.0135684
cg00130808	-0.16032	5.48852e-05	0.00952588
cg00691830	0.247784	0.000281914	0.0261751
cg01756461	0.146945	1.47141e-05	0.00415656
cg02312175	0.135534	4.19979e-05	0.00806476
cg02377544	0.259613	2.30428e-06	0.00135828
cg02607059	0.167854	0.000332591	0.0288973
cg03760457	0.104284	7.68216e-05	0.0118494
cg04640920	-0.126462	0.000107938	0.0145384
cg06620896	0.143175	5.05738e-06	0.0021549
cg07297039	-0.275338	3.43874e-06	0.00170717
cg07973591	0.119687	0.000721304	0.0457714
cg09190051	0.104965	2.45046e-05	0.0057414
cg09827761	0.153638	0.000186818	0.0203792
cg10275315	-0.16707	0.000705246	0.0451714
cg12309653	-0.150868	0.000692844	0.0447002
cg12418190	0.189702	6.24369e-07	0.000679481
cg12560020	0.169289	0.000483002	0.0361036
cg12848808	0.194556	6.93855e-06	0.00256666
cg13181974	0.394709	1.37214e-06	0.00100738
cg13594138	-0.117369	0.000478612	0.0358979
cg13615592	-0.115865	0.00042305	0.0332724
cg14210607	0.113676	7.94024e-05	0.0120939
cg14475966	-0.154323	4.84938e-06	0.00210267
cg16523643	0.178507	7.05642e-05	0.0112315
cg16656979	0.340313	1.73242e-08	0.000213793
cg17855264	-0.155619	5.06161e-05	0.00905183
cg19010490	0.276643	0.000148405	0.0177143
cg19580937	0.106525	1.83102e-05	0.00476522
cg22444584	-0.381205	8.27344e-07	0.0007843
cg23677243	0.163689	0.000519194	0.0377475
cg23934731	0.107395	0.000196402	0.0210064
cg24569831	0.141319	7.57177e-05	0.0117429
cg26127778	0.142218	0.000183097	0.0201288
cg26896771	-0.101839	1.913e-05	0.00489079
cg27031435	0.186901	7.15856e-05	0.0113345
cg00685614	0.2544	3.43157e-05	0.00709283
cg00977403	-0.115897	0.000793437	0.0483348
cg01047631	-0.174369	0.000616041	0.0417592
cg01064265	-0.402106	2.4539e-06	0.00141066
cg01984854	0.306913	1.90662e-06	0.00121483
cg02548364	0.102537	1.65825e-05	0.00448522
cg02602550	-0.266224	6.89244e-06	0.00255714
cg02622133	0.173352	1.21602e-05	0.00365703
cg03430116	-0.120068	1.28341e-05	0.00379502
cg03684571	-0.285499	5.89289e-05	0.00999043
cg03825234	-0.3085	1.0254e-07	0.000338556
cg04328477	0.102998	7.0313e-05	0.0112063
cg04340928	-0.211144	3.39691e-07	0.000521669
cg04701628	0.149491	0.000730624	0.0461145
cg05001964	0.154525	1.12003e-05	0.00345219
cg05079049	-0.230121	2.93724e-06	0.00156552
cg05752315	-0.100247	0.000168935	0.0191549
cg06005098	-0.258643	5.52226e-06	0.00226536
cg06631222	0.126239	1.2538e-05	0.00373496
cg07541744	-0.141166	0.000161565	0.0186442
cg08047086	0.117558	0.000112881	0.0149436
cg08279075	0.194939	5.4145e-05	0.0094457
cg08362283	0.208367	2.30582e-06	0.00135884
cg08454455	-0.27736	1.42744e-05	0.00407492
cg08511886	0.134898	0.000544184	0.0388312
cg08631502	0.195043	1.02932e-05	0.00326757
cg08732659	-0.151251	1.02669e-05	0.00326225
cg08871474	-0.145445	0.000753347	0.046936
cg09249980	-0.266247	8.32984e-08	0.000320654
cg09289148	0.230025	3.98742e-08	0.000266883
cg09538603	0.153099	0.000252794	0.0244989
cg09780964	0.18292	9.3407e-05	0.0133207
cg09791621	0.207462	0.000695409	0.0447982
cg09888562	0.132381	0.000138919	0.017022
cg10296755	0.138588	0.000172518	0.0193969
cg10303978	0.140361	0.000197863	0.0210999
cg16750777	0.136926	8.87584e-05	0.0129312
cg16783204	0.184086	1.95586e-06	0.00123245
cg27347146	0.155932	4.37107e-05	0.0082685
cg27483694	-0.174035	2.84329e-05	0.00629871
cg27581211	0.242	8.50104e-05	0.0126047
cg00003625	0.103774	2.82634e-05	0.00627592
cg00037457	-0.218804	0.000447339	0.0344383
cg00682096	-0.366036	1.40347e-07	0.000377142
cg00711072	-0.306211	1.27932e-06	0.000973057
cg01132893	-0.147693	7.32916e-05	0.0115047
cg01759909	0.11013	0.000683027	0.0443224
cg01772422	-0.136524	8.22121e-05	0.0123532
cg01774894	-0.368462	1.08573e-07	0.000343165
cg01883155	0.123005	0.000509516	0.0373168
cg02132714	-0.198748	0.00027133	0.0255777
cg02407342	-0.160212	0.000513214	0.0374821
cg02497558	-0.316298	7.22761e-07	0.00073227
cg02749463	-0.49607	2.61463e-08	0.000237504
cg04014328	-0.406187	1.981e-08	0.000222036
cg04117801	-0.488931	5.76277e-08	0.000291613
cg04800503	-0.247687	0.000297158	0.0270045
cg04904318	-0.324698	1.32769e-05	0.00388317
cg04934595	-0.13033	0.000184911	0.0202513
cg05490023	-0.16928	4.63262e-05	0.00856817
cg05552184	-0.229252	3.49804e-05	0.00718169
cg06365535	-0.24736	5.22865e-06	0.00219658
cg06775073	-0.170726	0.000575292	0.0401353
cg06893273	-0.112559	1.73531e-05	0.00461278
cg07823492	-0.115831	6.59826e-05	0.0107601
cg09401661	0.119306	1.38671e-05	0.00399775
cg10009757	0.109413	5.33442e-05	0.00935802
cg10165801	-0.423504	2.69428e-07	0.000475541
cg10308785	-0.408036	8.52502e-06	0.00288969
cg11849086	0.15423	9.97792e-05	0.0138647
cg12121660	0.178471	2.50673e-06	0.00142854
cg12563935	-0.106159	5.1415e-05	0.00914272
cg12744859	-0.410502	8.43828e-07	0.000791896
cg12880095	-0.127297	0.000625096	0.0421077
cg13293524	-0.520303	1.44085e-08	0.000201733
cg14136893	0.200109	0.00014696	0.0176101
cg14195925	-0.137604	0.000453696	0.0347354
cg14625581	0.124979	0.000146611	0.0175849
cg14654468	0.155495	6.41903e-05	0.0105693
cg14823851	-0.161369	1.58462e-05	0.0043591
cg15255390	-0.352169	1.81131e-06	0.00118025
cg15869463	0.109225	0.000668307	0.0437709
cg15888472	0.162287	9.45551e-06	0.00309322
cg16920238	-0.107479	0.000833031	0.0496573
cg17062109	-0.294984	5.43261e-06	0.00224471
cg18717167	0.18978	6.96713e-07	0.000718179
cg19047868	-0.380739	9.4937e-07	0.000837135
cg19138865	0.104607	0.000561652	0.0395704
cg19192101	-0.132437	0.000108894	0.0146147
cg19236493	-0.394095	1.14246e-06	0.000917698
cg19704630	0.161582	2.58259e-05	0.00593589
cg19986012	-0.319233	2.95324e-06	0.00157029
cg20245757	-0.175998	0.000163246	0.0187622
cg20591728	-0.235883	9.31975e-06	0.0030642
cg20889395	0.140948	0.000102543	0.0140976
cg21082028	-0.391065	1.57227e-07	0.000393164
cg21399057	-0.270148	8.00984e-07	0.000771827
cg21915678	-0.222836	5.00216e-07	0.000613058
cg22005990	-0.43781	9.90404e-08	0.000335689
cg22230229	0.329759	2.14156e-05	0.0052619
cg22583148	-0.382443	3.17605e-07	0.000506405
cg22660933	-0.322665	1.51653e-06	0.0010671
cg23014425	-0.248156	0.000127925	0.0161809
cg23179181	0.123009	4.25151e-05	0.00812693
cg23350904	0.111384	0.000246229	0.0241049
cg23515853	0.296149	1.35038e-05	0.00392761
cg23669081	-0.221464	0.000520416	0.0378015
cg24030622	-0.225526	7.76294e-06	0.00273436
cg24095592	-0.183138	0.000253856	0.0245619
cg24366429	0.159131	0.000297505	0.027023
cg24797574	-0.108519	0.000246955	0.0241489
cg24900666	-0.196483	6.15087e-06	0.00240227
cg25051233	0.163535	8.36492e-05	0.0124832
cg25563256	0.118232	0.000467105	0.035352
cg25875702	0.122791	0.000531357	0.0382801
cg25900280	-0.26995	0.000129101	0.0162734
cg26568932	0.122596	0.000822405	0.0493074
cg27125849	0.168783	0.000111938	0.0148652
cg27656658	-0.318671	2.1409e-06	0.00130058
cg03058038	0.126111	9.60134e-06	0.00312434
cg05385879	-0.114318	0.000199659	0.021214
cg07345205	0.119271	0.000388107	0.0316844
cg14635039	-0.122605	4.93531e-05	0.00890601
cg16286755	-0.192194	6.24429e-07	0.000679511
cg16288354	-0.114391	0.000208219	0.0217621
cg21050234	0.100823	5.81147e-05	0.0098984
cg24404630	0.103319	0.000152603	0.0180123
cg02001279	0.142689	2.73536e-05	0.00615174
cg03256597	0.13308	2.83948e-06	0.00153591
cg03643797	0.112159	0.000348993	0.0297574
cg04709736	0.154709	2.47596e-06	0.00141816
cg05374956	0.172991	8.43029e-08	0.000321734
cg06400446	-0.17501	1.81704e-05	0.00474334
cg10589577	0.173168	0.000444648	0.0343116
cg10665321	0.123421	5.25388e-06	0.00220262
cg10709246	0.18113	6.0101e-06	0.00237276
cg13407975	0.152306	0.000201105	0.0213054
cg13523014	0.116532	0.000813063	0.0489971
cg14786757	0.141405	0.000222465	0.0226416
cg18552334	0.133951	0.00039487	0.0320011
cg18598117	0.128064	0.000205288	0.0215752
cg18833788	-0.140054	9.21442e-05	0.0132165
cg19043450	-0.114223	0.000135554	0.0167702
cg19212949	-0.148014	8.67758e-06	0.00292352
cg19402371	0.10108	9.58868e-05	0.0135287
cg26517679	0.102637	0.000291769	0.0267154
cg02155658	-0.286627	3.91126e-07	0.000554405
cg04881131	-0.123027	0.000359325	0.0302829
cg05844247	-0.199703	6.49665e-08	0.000298919
cg06751243	0.15583	3.86243e-06	0.00183079
cg07213060	-0.249454	9.46307e-09	0.000171991
cg08156066	-0.218501	2.62111e-08	0.000237631
cg09508016	-0.124396	2.58094e-05	0.0059335
cg10486610	0.106478	1.86563e-05	0.00481878
cg12211074	0.112523	6.88596e-05	0.0110588
cg14498592	0.151957	0.000491158	0.0364821
cg16937268	-0.214169	3.89045e-05	0.00768422
cg19355325	0.105197	2.42876e-05	0.00570873
cg20631750	0.140589	0.000484968	0.0361953
cg20918393	0.171181	0.000312383	0.0277985
cg00362657	0.293826	5.42902e-06	0.00224387
cg06486129	0.120078	2.62971e-05	0.00600347
cg12025048	0.122943	0.000549554	0.0390599
cg22991039	0.21792	0.000444734	0.0343157
cg27484412	0.232261	3.16274e-05	0.00672874
cg01373444	0.16882	0.000657862	0.0433759
cg02287693	0.142349	0.0006393	0.0426608
cg05233946	0.100889	0.000517266	0.0376623
cg06148736	-0.128326	1.66086e-05	0.00448961
cg06516947	0.160789	0.000342076	0.0293986
cg06787125	-0.132405	6.54583e-06	0.00248371
cg07264666	0.11924	4.50035e-05	0.00841831
cg09335713	0.103657	9.42362e-05	0.0133885
cg09619624	-0.252003	1.83076e-07	0.000414344
cg09850478	0.363061	2.77655e-05	0.00620834
cg10333278	0.184643	2.1953e-05	0.00534594
cg11562401	-0.107463	0.00044285	0.0342266
cg13608545	0.15795	7.83077e-06	0.00274868
cg14879645	-0.127484	0.000503507	0.0370462
cg16653408	0.111234	3.47195e-06	0.00171669
cg17852224	0.194089	1.95919e-05	0.00496639
cg19333614	-0.204629	7.00517e-07	0.000720267
cg19414598	0.121082	0.000124983	0.0159465
cg20545941	0.343182	1.83475e-05	0.00477102
cg21146184	0.11309	0.000148335	0.0177092
cg26112317	0.180184	8.27508e-07	0.000784376
cg27098470	0.117793	0.000110853	0.0147744
cg27387888	0.186249	0.000392312	0.0318819
cg27447746	0.104865	2.90268e-05	0.00637772
cg03055837	-0.102219	0.000342155	0.0294028
cg05061296	0.128616	0.000268478	0.0254143
cg15732053	0.100242	0.000511339	0.0373985
cg16116006	0.102517	6.99831e-06	0.00257891
cg16718139	-0.142709	0.000394078	0.0319643
cg17585174	0.124907	0.000138312	0.0169769
cg20686207	-0.29642	4.04185e-05	0.00787133
cg20907109	0.168857	0.000274019	0.0257312
cg24818524	-0.105295	0.000137345	0.0169048
cg26412379	-0.103225	0.000552891	0.0392016
cg00035000	-0.17969	0.000113758	0.015016
cg00167913	0.218899	0.000189522	0.0205586
cg00299070	0.440878	1.11601e-07	0.000345332
cg00321478	0.113488	1.27211e-06	0.000970288
cg00539154	0.120132	0.0004857	0.0362293
cg00560689	0.148957	0.000100157	0.0138968
cg00590817	0.132159	0.000162113	0.0186828
cg00666014	-0.12169	0.000246224	0.0241046
cg00760014	0.183338	0.000624725	0.0420935
cg00795248	-0.209294	0.00032826	0.0286648
cg01185754	0.142339	0.000196706	0.0210259
cg01327202	0.174312	0.000259531	0.0248967
cg01417313	0.137903	0.000411328	0.0327528
cg01808739	0.112331	0.000171507	0.019329
cg01812146	0.126451	4.41885e-05	0.00832426
cg01822600	-0.105404	0.000385506	0.0315614
cg01827805	-0.119627	8.83329e-05	0.0128947
cg01947769	0.162177	0.000485668	0.0362278
cg01966974	-0.135412	3.99522e-07	0.000559564
cg02030410	-0.120167	5.57443e-05	0.0096255
cg02393107	0.191881	4.06231e-06	0.00188939
cg02411275	0.155447	0.000224	0.0227336
cg02557906	-0.141082	1.22848e-06	0.00095319
cg02847588	0.123057	0.000645864	0.0429156
cg02897824	-0.117589	1.96036e-05	0.00496831
cg02955098	0.13902	2.77344e-05	0.0062041
cg02972475	-0.104387	6.9796e-05	0.0111541
cg03082060	-0.157497	2.27142e-05	0.0054657
cg03327643	0.106046	0.000253824	0.02456
cg03426226	-0.131875	2.65332e-05	0.00603699
cg03612333	-0.106579	0.000410434	0.0327127
cg03762572	0.116687	0.000455291	0.0348095
cg03848065	0.144548	0.000393067	0.0319171
cg03937966	-0.178033	2.59544e-07	0.000468633
cg03977657	0.100208	0.000246439	0.0241177
cg04022097	0.203081	3.80172e-10	6.84522e-05
cg04511444	0.146897	0.000366299	0.0306307
cg04878000	0.174944	7.0169e-05	0.0111918
cg04976330	0.131945	0.000213441	0.0220899
cg05040210	0.140373	0.000768309	0.0474654
cg05053365	0.169974	0.000190802	0.0206429
cg05341781	0.1837	6.7248e-05	0.0108926
cg05655247	0.143378	0.000142876	0.0173119
cg05772532	0.135576	6.61222e-06	0.00249804
cg05789658	-0.110606	0.000831308	0.0496002
cg05800639	0.1038	3.08355e-05	0.00661935
cg05820241	0.162909	9.10661e-05	0.0131266
cg05929755	0.106874	6.02747e-06	0.00237644
cg06096015	0.106542	0.000374695	0.0310424
cg06320175	0.18551	0.000111959	0.0148669
cg06367135	0.109632	3.85166e-05	0.00763625
cg06523151	-0.129519	0.000216398	0.0222728
cg06779961	0.107526	0.000576447	0.0401827
cg06881898	0.147865	0.00019855	0.0211437
cg06951677	0.169003	7.50143e-05	0.0116744
cg07026918	0.116747	0.000762256	0.0472523
cg07371337	0.101405	0.00033254	0.0288946
cg07387634	0.109302	0.000481292	0.0360236
cg07504040	0.178328	0.000282259	0.0261943
cg07722657	0.108582	0.000192476	0.0207525
cg07725206	0.171633	0.000133905	0.016645
cg07981003	-0.116464	3.83734e-06	0.00182357
cg08008692	0.106151	0.000248405	0.0242364
cg08194553	0.16195	7.82898e-07	0.000763029
cg08248611	0.118749	1.44813e-06	0.00103821
cg08263205	0.109501	7.08534e-06	0.0025966
cg08266202	0.271962	1.37558e-07	0.000374262
cg08424184	0.131904	2.49883e-05	0.00581346
cg08463788	-0.199041	3.83491e-05	0.00761543
cg08465708	0.200216	1.74894e-05	0.00463489
cg08538034	-0.199052	0.000787131	0.0481189
cg08610862	-0.184016	0.0003237	0.0284173
cg09161330	-0.1235	1.35113e-06	0.000999817
cg09176199	-0.128542	0.000207866	0.0217397
cg09665406	0.128239	0.000167955	0.0190881
cg10224088	0.251053	8.38769e-05	0.0125036
cg10227331	0.178975	0.00010824	0.0145626
cg10505580	0.110438	0.000220711	0.0225358
cg10951873	-0.2015	1.26572e-07	0.000362242
cg10987774	0.125172	3.18442e-06	0.00163668
cg11211795	0.115282	0.000174702	0.0195495
cg11251399	0.120819	0.000109798	0.0146863
cg11336061	-0.228693	1.40232e-05	0.0040275
cg11346522	-0.132074	0.000563802	0.0396602
cg11380580	-0.117539	7.67645e-05	0.0118439
cg11519930	-0.12211	3.08948e-06	0.00160996
cg11580090	-0.114397	4.71353e-06	0.00206794
cg11580897	0.123691	0.000544911	0.0388621
cg11716270	0.103479	0.000640736	0.0427168
cg11814539	-0.180876	1.35199e-05	0.00393074
cg12033619	-0.12012	0.000116465	0.0152443
cg12444328	-0.104564	0.000350031	0.0298107
cg12470218	-0.126805	0.000134483	0.016689
cg12483927	-0.184597	5.32082e-05	0.00934304
cg12593176	-0.104475	4.01387e-08	0.000267302
cg12599850	0.140803	0.00013638	0.0168325
cg12801030	0.107213	0.000632277	0.0423857
cg12814199	0.118157	1.26348e-05	0.0037547
cg12909925	0.151192	8.41402e-06	0.0028678
cg13303358	0.103133	0.000823479	0.0493429
cg13396019	0.151078	0.000818964	0.0491935
cg13563504	0.100877	0.00041517	0.0329245
cg13903070	-0.109612	0.000593146	0.0408584
cg14016055	-0.138528	0.000171408	0.0193223
cg14036856	0.103635	0.000359889	0.0303112
cg14219442	0.21517	0.000566482	0.0397717
cg14748380	0.177113	1.79695e-06	0.00117513
cg15110800	0.202349	0.000260347	0.0249445
cg15142335	-0.173882	7.83099e-05	0.0119912
cg15158891	-0.163899	0.000216508	0.0222795
cg15461340	-0.163896	2.56201e-05	0.00590608
cg15594444	0.140703	0.000336725	0.0291172
cg15726055	-0.202868	6.00127e-05	0.0101116
cg16051685	0.178428	6.22457e-05	0.0103581
cg16118387	0.119454	0.000484073	0.0361536
cg16120196	0.122767	0.000222917	0.0226688
cg16384849	-0.153369	0.000309734	0.0276627
cg16514995	-0.145224	6.49838e-06	0.0024734
cg16548568	0.144555	9.06099e-06	0.00300833
cg16991637	0.119547	0.000345326	0.0295679
cg17098103	0.253447	3.90375e-07	0.000553938
cg17139085	0.152573	0.000135546	0.0167696
cg17355809	-0.16502	4.16099e-05	0.00801774
cg17398283	-0.129716	8.39077e-07	0.000789722
cg17488500	0.100569	0.000334948	0.0290229
cg17826518	-0.105492	0.000162832	0.0187332
cg17829746	0.218404	2.25911e-05	0.00544619
cg18023943	0.101094	0.000773261	0.0476386
cg18376288	0.218083	4.52426e-05	0.00844565
cg18381395	0.17733	0.000248675	0.0242526
cg18412431	0.165305	0.000125138	0.015959
cg18967587	-0.151342	9.66277e-06	0.00313735
cg19243717	-0.285479	1.31921e-08	0.000195735
cg19266329	-0.118542	0.000254988	0.0246288
cg19504955	-0.116448	5.26932e-05	0.00928602
cg19771173	0.164629	9.21896e-08	0.000329612
cg19825483	0.166834	0.000100095	0.0138915
cg20200200	0.181207	0.000343157	0.029455
cg20329405	-0.183832	4.05961e-05	0.00789335
cg20812318	-0.118042	7.11024e-05	0.0112857
cg20839149	-0.137812	0.000425248	0.0333798
cg21202240	0.123677	0.000355046	0.0300667
cg21363811	0.118288	3.82479e-05	0.0076028
cg21382878	-0.107831	0.000745238	0.0466453
cg21388339	-0.36664	0.00022317	0.022684
cg21409965	-0.112967	0.000157627	0.0183638
cg21412629	0.113026	0.0001371	0.0168864
cg21416706	0.110303	0.000245051	0.0240334
cg21534931	-0.114006	0.000153171	0.0180521
cg21966075	0.115926	4.21284e-06	0.00193254
cg22081371	-0.133439	0.000200584	0.0212725
cg22353551	0.101018	0.000355738	0.0301018
cg22488750	0.101255	4.29371e-05	0.00817724
cg22596806	-0.178087	1.6915e-05	0.0045408
cg22673826	-0.127134	0.000152493	0.0180046
cg22682172	0.1948	1.01932e-07	0.000338068
cg22718696	0.242998	6.18283e-06	0.00240888
cg22800590	0.176636	1.85547e-05	0.00480314
cg22855923	0.147914	2.13273e-05	0.00524796
cg23226249	0.160448	1.91584e-05	0.00489507
cg23238147	0.107339	0.000693003	0.0447063
cg23596471	0.214882	0.000173898	0.0194929
cg23643526	0.113461	8.96189e-05	0.0130046
cg23923689	-0.105794	1.59168e-05	0.00437138
cg23923820	0.121961	0.000481595	0.0360378
cg24048361	-0.157077	2.4023e-05	0.00566864
cg24343913	-0.14087	4.23418e-05	0.00810616
cg24453604	-0.359055	2.1745e-08	0.000227476
cg24601327	-0.247255	1.25464e-06	0.00096351
cg24602245	0.212742	6.05244e-05	0.0101683
cg24604749	-0.132516	0.00034614	0.0296101
cg24926121	0.111837	0.00030114	0.0272154
cg25379954	0.164687	7.56414e-05	0.0117355
cg25977900	0.118106	0.000298673	0.0270851
cg26048448	0.196483	4.65021e-06	0.00205147
cg26148377	-0.158416	9.40082e-05	0.0133699
cg26229593	-0.128814	6.54281e-07	0.000694142
cg26337841	-0.133252	0.000208945	0.021808
cg26372517	0.202957	0.000169249	0.0191763
cg26607673	0.217033	4.56822e-06	0.00202988
cg26896979	-0.157917	7.7464e-07	0.000758944
cg26929547	0.132824	0.00052862	0.0381611
cg27298252	-0.109972	0.000621312	0.0419626
cg27557134	-0.128224	1.87936e-05	0.00483981
cg00248242	-0.180606	1.87188e-05	0.00482836
cg00310410	0.174533	1.02555e-05	0.00325994
cg00324128	0.118092	0.000785478	0.048062
cg00346300	-0.16291	1.86632e-05	0.00481983
cg00451491	0.172947	1.74554e-05	0.00462939
cg00488692	0.114276	0.000313316	0.0278461
cg00507830	-0.108431	0.000709726	0.0453399
cg00679731	0.194284	0.000102578	0.0141005
cg00688785	0.238382	0.000245364	0.0240524
cg00775863	0.135704	0.000231394	0.0231849
cg00786305	0.278569	1.06668e-05	0.00334366
cg00820919	-0.213458	1.52171e-06	0.00106924
cg00893471	0.286396	1.14438e-06	0.000918511
cg00910676	0.113555	1.10742e-06	0.000902635
cg00928397	0.139985	5.971e-05	0.0100779
cg00995986	0.526398	1.01028e-06	0.000861124
cg01156373	-0.116136	9.67238e-06	0.00313938
cg01269702	0.265324	5.16092e-05	0.00916466
cg01271812	0.543108	5.34132e-06	0.00222336
cg01293179	-0.257968	1.22155e-05	0.00366853
cg01410359	0.159256	6.96269e-05	0.0111369
cg01430344	0.10313	0.000139354	0.0170542
cg01566166	0.130587	4.19923e-05	0.00806408
cg01586116	0.184825	0.000325252	0.0285019
cg01823510	0.150445	0.000185883	0.0203166
cg01869360	-0.102078	0.000185309	0.0202781
cg01899355	0.101854	0.000262879	0.025092
cg02066518	0.102445	7.36028e-06	0.00265121
cg02095697	0.116291	0.000579079	0.0402902
cg02164225	0.347537	2.98173e-07	0.000493973
cg02203336	-0.102093	0.000321105	0.0282754
cg02243157	-0.139386	0.000443056	0.0342363
cg02466815	0.144236	0.000422838	0.0332631
cg02527112	0.221245	6.33545e-08	0.00029743
cg02551743	0.510317	1.03658e-06	0.000871767
cg02609263	-0.1735	3.10246e-06	0.00161366
cg02630819	0.168355	7.61723e-06	0.00270327
cg02676167	-0.254908	2.37464e-07	0.000451992
cg02715592	0.169694	8.00264e-06	0.00278451
cg02812142	-0.100741	1.70171e-05	0.00455771
cg02882004	0.14102	7.02975e-07	0.000721611
cg02893453	0.210875	0.000211122	0.0219451
cg02915785	0.136934	8.84639e-06	0.00296117
cg02924234	-0.14804	1.0172e-05	0.00324298
cg02960938	0.113224	6.13992e-05	0.0102647
cg03095773	0.173579	3.07041e-05	0.00660109
cg03130530	0.159322	0.000419665	0.0331237
cg03163783	-0.182903	0.000437763	0.0339846
cg03242471	0.240815	1.8759e-05	0.00483452
cg03286617	0.165674	8.94582e-05	0.0129909
cg03318593	0.157487	0.000313743	0.0278678
cg03321133	-0.148753	0.00010216	0.0140656
cg03371669	0.129071	5.8588e-05	0.009952
cg03583016	-0.119375	0.000704669	0.0451496
cg03589296	0.475202	6.58212e-07	0.000696428
cg03599600	-0.147114	0.000255144	0.024638
cg03646261	0.125911	0.000424614	0.0333489
cg03819089	0.150217	7.39213e-05	0.0115671
cg03852659	0.108391	0.000134413	0.0166837
cg03985718	0.125898	8.87455e-07	0.000811283
cg04202002	0.125405	1.53061e-05	0.00426381
cg04288999	0.606631	4.21185e-07	0.000572324
cg04296203	0.219312	3.07879e-06	0.0016069
cg04364219	0.225465	0.000180034	0.0199198
cg04365609	0.138924	2.76723e-05	0.00619559
cg04511411	-0.121997	0.000368231	0.0307261
cg04554613	-0.236482	3.40174e-07	0.00052199
cg04709035	0.105734	0.000196225	0.020995
cg04751149	0.464884	1.24153e-06	0.000958367
cg04781095	-0.130711	0.000544724	0.0388542
cg05092362	0.145476	2.22622e-06	0.00133081
cg05136531	0.158536	1.58055e-05	0.00435199
cg05215481	0.138383	0.000396717	0.0320868
cg05336056	0.161246	0.000698425	0.0449131
cg05342515	0.12973	0.000823822	0.0493542
cg05464506	-0.129305	3.35328e-05	0.00698749
cg05496203	0.436676	1.14407e-06	0.000918381
cg05509190	-0.182377	1.10701e-06	0.000902457
cg05617873	0.163858	0.000820877	0.0492569
cg05698294	0.136816	0.000168569	0.01913
cg05847586	0.1316	0.000669034	0.0437982
cg06003429	-0.186955	1.623e-07	0.000397554
cg06005169	0.13903	0.000478334	0.0358848
cg06200244	0.214355	8.21718e-05	0.0123496
cg06254729	0.139543	0.000744493	0.0466184
cg06341701	0.199892	1.64943e-05	0.00447033
cg06354392	0.33508	1.46562e-06	0.0010457
cg06417878	-0.157437	0.000149809	0.0178147
cg06462543	0.123866	0.000336935	0.0291283
cg06528559	0.105596	0.000741726	0.0465186
cg06571387	0.134962	0.000319057	0.0281627
cg06609051	0.144731	0.000187405	0.0204183
cg06704567	0.133521	0.000267963	0.025385
cg06796713	0.435814	1.73072e-06	0.00115102
cg06820388	0.164059	1.89562e-05	0.00486454
cg06833347	-0.136388	4.6653e-05	0.00860468
cg06896987	-0.321951	2.33564e-05	0.00556627
cg06992324	-0.136302	0.000794499	0.048371
cg07077013	0.252151	1.82081e-05	0.00474926
cg07077965	-0.267077	1.78371e-06	0.00117037
cg07085361	-0.169801	0.000318045	0.0281068
cg07085590	-0.14888	2.67211e-05	0.00606351
cg07197092	0.200449	0.000648156	0.0430042
cg07209009	0.136606	8.68858e-05	0.0127695
cg07213181	0.226949	1.02099e-05	0.0032507
cg07313720	-0.157242	8.23605e-06	0.00283219
cg07331478	-0.156082	4.79468e-06	0.00208878
cg07460010	0.180823	0.000401464	0.0323055
cg07613047	0.180914	0.000634685	0.0424803
cg07671644	0.13502	1.30902e-06	0.000984303
cg07823755	0.127686	2.7118e-05	0.00611904
cg07834682	0.197722	0.000134316	0.0166763
cg07896068	0.119314	6.11963e-07	0.000673176
cg07896438	0.111045	0.00051489	0.0375568
cg07972015	0.161785	0.000771862	0.0475898
cg08127108	0.139701	1.6778e-05	0.004518
cg08182501	-0.235182	0.00016218	0.0186875
cg08238215	0.50618	1.95798e-07	0.000423426
cg08807918	0.120474	2.07379e-06	0.00127611
cg08817353	-0.244602	2.03242e-09	9.97389e-05
cg08943393	0.111317	1.20354e-05	0.00363098
cg09312544	-0.183512	3.4526e-06	0.00171089
cg09350013	-0.119574	0.000769306	0.0475004
cg09474442	0.117338	0.000566328	0.0397653
cg09550083	0.368716	3.64404e-05	0.00737322
cg09601175	0.249397	7.07685e-07	0.000724173
cg09615505	0.271921	4.94548e-08	0.000281547
cg10103266	0.369639	5.19426e-08	0.000284868
cg10188909	0.123433	0.000599383	0.0411067
cg10211062	0.109437	0.000300936	0.0272046
cg10441034	0.15935	0.000200329	0.0212564
cg10464312	0.401327	1.93372e-06	0.0012244
cg10536529	-0.126337	0.000215905	0.0222424
cg10552446	-0.164149	1.14499e-05	0.00350643
cg10717610	-0.1518	5.62046e-05	0.00967908
cg10736654	0.133783	0.000651995	0.0431518
cg11115063	0.112379	0.000139792	0.0170865
cg11238518	-0.108453	5.40096e-06	0.00223734
cg11241663	-0.199443	3.16924e-06	0.00163245
cg11248896	-0.299216	3.04479e-05	0.00656532
cg11272491	0.215669	4.36441e-05	0.00826069
cg11375458	-0.33647	1.72035e-05	0.00458835
cg11449860	0.117524	2.79557e-05	0.00623426
cg11639825	0.121605	0.000573367	0.0400563
cg11726701	0.147985	0.000452891	0.034698
cg11754318	0.101463	4.25082e-06	0.00194325
cg11775579	0.123144	0.000223145	0.0226825
cg11965409	0.141092	5.45004e-05	0.0094843
cg12046414	0.170031	2.03111e-08	0.000223518
cg12055515	0.334426	2.18503e-07	0.000437905
cg12082609	0.495972	1.48595e-05	0.00418317
cg12167548	0.136027	0.000434341	0.0338205
cg12268637	0.106448	7.13324e-06	0.00260625
cg12877056	0.14457	1.76374e-06	0.00116314
cg13088568	0.158235	9.41983e-08	0.000331462
cg13283765	0.233937	1.39907e-05	0.00402133
cg13449463	0.158822	0.000108542	0.0145866
cg13519863	-0.10481	9.88086e-05	0.0137819
cg13601855	0.152233	0.000497134	0.0367564
cg13659542	0.104746	0.00019471	0.0208975
cg13851508	-0.238223	1.13924e-06	0.000916332
cg13911052	0.248565	5.90176e-07	0.000661768
cg14078162	0.167875	0.000280762	0.0261109
cg14187813	0.126002	4.3099e-05	0.00819644
cg14287443	0.189883	0.000515449	0.0375816
cg14552508	0.125427	0.00036283	0.0304584
cg14595617	0.238561	1.25446e-05	0.00373631
cg14601868	-0.172955	0.000321464	0.028295
cg14635303	-0.101402	6.43381e-06	0.0024597
cg14819160	0.165502	8.26145e-05	0.0123898
cg14865868	0.180516	2.52321e-05	0.0058494
cg14983936	-0.173525	1.41639e-05	0.00405414
cg15159111	0.174044	0.000396709	0.0320864
cg15293422	0.169994	0.000430376	0.0336292
cg15327641	0.113512	0.000470625	0.03552
cg15355967	0.109787	0.000425579	0.033396
cg15705810	-0.128136	0.000322577	0.028356
cg15741855	-0.128568	0.000175694	0.0196191
cg15767955	0.220919	3.00337e-08	0.000247572
cg15978039	0.352332	9.7595e-07	0.00084768
cg15998518	-0.145386	1.24285e-05	0.00371254
cg16153549	0.239962	2.95026e-05	0.00644009
cg16233311	0.100858	6.10403e-05	0.0102252
cg16256243	0.100049	0.000422087	0.0332302
cg16298760	-0.113725	1.96118e-07	0.000423644
cg16324018	-0.135763	2.39541e-05	0.00565815
cg16363985	0.10407	7.38013e-05	0.0115552
cg16446721	0.280072	3.5859e-06	0.00175032
cg16642063	0.10632	0.000214114	0.0221317
cg16726947	0.115354	2.95101e-05	0.00644107
cg16927242	0.183675	0.000422777	0.0332604
cg17107572	0.625194	4.46078e-07	0.000586078
cg17325866	0.144618	3.22426e-05	0.00681289
cg17327217	0.183786	0.00051975	0.0377721
cg17380244	-0.142824	1.69177e-06	0.00113645
cg17454831	0.415679	1.35756e-06	0.00100214
cg17578196	0.137965	8.62731e-06	0.00291221
cg17592268	-0.306574	6.15043e-09	0.000153465
cg17600630	0.107502	0.000184102	0.0201968
cg17612681	0.132699	0.000419348	0.0331097
cg17646721	0.150524	4.46342e-05	0.00837586
cg17862837	0.111129	0.000346086	0.0296073
cg17945976	0.625493	4.17555e-07	0.000570239
cg18154283	0.11398	0.000439148	0.0340506
cg18227237	-0.150463	2.98377e-05	0.00648354
cg18267436	0.171404	0.000136274	0.0168244
cg18338775	0.160285	0.00024041	0.023749
cg18351329	0.291414	5.41472e-06	0.00224055
cg18516557	-0.177736	0.000276399	0.0258661
cg18675617	-0.387783	2.15918e-07	0.000436355
cg18750819	-0.153446	6.28858e-07	0.000681729
cg18864227	0.126197	0.000158242	0.0184079
cg18881440	-0.129157	0.000107148	0.014475
cg18984282	0.170758	0.000487064	0.0362927
cg19235893	0.203499	2.67157e-07	0.000473981
cg19325132	-0.140961	2.92508e-05	0.00640718
cg19326244	0.113884	0.000688178	0.0445212
cg19441992	0.159418	0.000484775	0.0361863
cg19477977	0.116805	0.000127965	0.0161841
cg19592720	0.143867	0.00017869	0.0198273
cg19702176	0.179068	0.000597106	0.0410163
cg19728226	0.157293	1.1616e-05	0.00354214
cg19905414	0.100698	4.80321e-05	0.00875653
cg20018812	-0.158494	9.50369e-06	0.00310354
cg20124547	-0.110758	3.42842e-05	0.00708863
cg20124587	0.222712	1.11794e-07	0.000345468
cg20268352	0.176802	4.97435e-05	0.00895137
cg20292112	0.135512	3.01533e-06	0.00158857
cg20423781	-0.124188	0.000223088	0.022679
cg20605061	0.283654	1.61718e-05	0.0044154
cg20824201	0.198135	0.000272775	0.0256603
cg20863673	0.153518	0.000169155	0.0191699
cg21092808	0.251882	8.71652e-07	0.000804377
cg21239997	0.11419	0.000139972	0.0170997
cg21464220	-0.106226	0.000726577	0.045966
cg21487561	0.14704	0.000172865	0.01942
cg21619325	-0.134348	0.0004697	0.0354759
cg21661379	0.190415	2.25425e-05	0.00543847
cg21787997	0.117335	0.000202499	0.0213954
cg21818470	-0.23978	8.34916e-06	0.0028549
cg22014289	0.118727	0.000215966	0.0222461
cg22079019	0.117093	6.84313e-05	0.0110149
cg22119716	0.199023	0.000424391	0.0333379
cg22162422	0.167022	0.000187725	0.0204396
cg22207584	0.145963	2.85083e-06	0.00153939
cg22386774	-0.141119	2.37503e-05	0.00562701
cg22455694	0.250004	5.25429e-08	0.000285633
cg22934200	0.14096	0.000366946	0.0306627
cg22992137	0.100761	0.000163742	0.0187969
cg23065097	-0.145017	5.17461e-06	0.00218356
cg23497016	0.454065	4.36806e-07	0.000581063
cg23895340	0.133328	0.000123945	0.0158628
cg23972738	0.51504	1.02233e-07	0.000338311
cg23977002	0.127919	0.000194417	0.0208785
cg24058732	-0.122149	3.25593e-05	0.00685577
cg24396875	-0.151606	1.47937e-08	0.000203493
cg24926589	-0.120591	0.000273661	0.0257108
cg25025966	0.127735	0.000137092	0.0168858
cg25626427	0.128991	3.43234e-05	0.00709386
cg25885042	0.138409	0.000104137	0.0142298
cg25938806	0.180206	0.000569823	0.0399102
cg26052635	-0.129415	2.55261e-05	0.0058924
cg26102517	0.149759	4.72908e-07	0.000599918
cg26236655	-0.171988	1.87562e-07	0.000417641
cg26336642	0.19105	9.14127e-06	0.00302578
cg26535834	-0.214003	4.66048e-06	0.00205416
cg27004195	0.175683	0.000179893	0.0199101
cg27138223	-0.237665	7.94337e-06	0.00277223
cg27452943	-0.11652	2.39923e-05	0.00566398
cg00101715	0.112077	0.000263775	0.025144
cg00104608	-0.222291	2.2117e-06	0.00132573
cg00490004	-0.101082	0.000309572	0.0276544
cg00897276	0.120288	0.000738541	0.0464032
cg00948664	-0.161494	3.66053e-06	0.0017719
cg01324963	-0.144836	1.26069e-06	0.000965867
cg01333287	0.13764	0.000185437	0.0202867
cg01486558	0.162132	0.000310515	0.0277028
cg01526748	0.101561	2.49483e-05	0.00580755
cg02089916	0.121082	0.000102943	0.0141309
cg02691343	-0.245216	1.0619e-06	0.000882392
cg02766207	0.120816	0.000220521	0.0225243
cg02766680	-0.118012	4.74982e-07	0.000600949
cg02805612	-0.156863	1.57608e-06	0.00109139
cg02928957	-0.149531	0.000198176	0.0211198
cg03364832	-0.177366	2.00819e-06	0.00125181
cg03472610	0.22768	0.000411237	0.0327487
cg03553826	0.204803	3.38299e-06	0.00169205
cg03588998	0.199683	9.07582e-05	0.0131008
cg03657064	-0.113832	6.0592e-05	0.0101758
cg04330122	-0.139565	7.72578e-06	0.00272648
cg04347582	0.133197	0.000492851	0.0365601
cg04781626	0.117471	0.000658121	0.0433858
cg05012239	0.107982	0.00026101	0.0249832
cg05022688	0.109859	0.000349501	0.0297835
cg05070265	0.134405	2.68378e-05	0.0060799
cg05650559	-0.229905	4.73321e-06	0.00207302
cg05684266	0.121931	0.000841314	0.0499313
cg05795849	-0.192879	1.53436e-06	0.00107445
cg06037095	0.180298	0.000182852	0.0201122
cg06047587	-0.109271	0.000266112	0.0252788
cg06068392	-0.116628	0.000660864	0.04349
cg06146466	-0.139543	0.000582897	0.0404456
cg06335372	-0.113982	5.40833e-06	0.00223906
cg06816668	-0.114249	5.46403e-06	0.00225198
cg06822689	0.111187	0.000205127	0.0215648
cg07054641	0.124028	0.000744801	0.0466295
cg07077221	0.309499	1.03625e-06	0.000871635
cg07128416	0.138032	0.000754629	0.0469817
cg07264203	-0.16298	0.000121593	0.0156713
cg07373212	0.165112	0.000642892	0.0428006
cg07414525	-0.145986	2.33957e-05	0.00557235
cg07647822	0.125864	0.000293492	0.0268083
cg07856155	0.158238	7.01368e-05	0.0111885
cg08113027	-0.119494	0.00041244	0.0328027
cg08365982	-0.102209	0.000181676	0.0200322
cg08678314	0.115872	0.000690901	0.0446258
cg08755743	0.109599	0.000170283	0.0192464
cg08804742	-0.127896	0.000627617	0.0422039
cg08827274	-0.108695	0.000134994	0.0167278
cg08852968	0.115276	0.000231661	0.0232017
cg08889114	0.214273	0.000741612	0.0465144
cg09430738	0.125185	9.14512e-05	0.0131588
cg10631854	0.101293	7.90482e-05	0.0120607
cg10703884	0.231908	1.08125e-05	0.00337284
cg10882522	-0.139354	0.000275988	0.0258428
cg10935762	0.13679	0.000150821	0.0178866
cg11381404	-0.117335	0.000496203	0.0367138
cg11595270	-0.106678	3.84086e-06	0.00182458
cg11727252	0.103339	3.84812e-05	0.00763185
cg12219434	0.170837	2.27935e-05	0.00547821
cg12322146	-0.148472	0.000148189	0.0176988
cg12528115	-0.143408	0.000210786	0.021924
cg12594581	0.120173	0.000147786	0.0176697
cg12611448	-0.169832	8.46739e-06	0.00287836
cg12668649	0.236989	5.55081e-07	0.000642432
cg12997538	0.105624	0.000536827	0.0385164
cg13049182	0.107229	7.03619e-05	0.0112112
cg13061469	-0.152634	0.000826492	0.0494422
cg13597564	-0.144503	1.55047e-05	0.00429912
cg13692517	0.184719	0.000254541	0.0246024
cg13698542	-0.102692	0.000546454	0.0389276
cg13715590	0.227837	1.61907e-06	0.00110846
cg13868855	-0.224059	3.54847e-07	0.000531509
cg14580747	0.331154	2.16167e-06	0.00130803
cg14762289	0.105786	1.3486e-05	0.00392414
cg15108553	0.123072	0.000383719	0.0314764
cg15139163	-0.165482	1.12903e-05	0.00347183
cg15261665	0.138537	0.000555037	0.0392924
cg15778089	-0.112159	0.000280666	0.0261056
cg15873149	0.144785	0.000261519	0.0250129
cg15877124	0.159754	3.67423e-05	0.00741214
cg16370778	-0.133441	5.1386e-05	0.00913944
cg16459281	0.168883	3.80555e-05	0.00757876
cg16468417	0.15585	5.21343e-05	0.00922367
cg16564180	-0.108085	0.00014842	0.0177153
cg16663739	0.227733	2.69918e-05	0.00610146
cg17024257	-0.176392	2.09988e-05	0.00519569
cg17218628	0.328766	5.64926e-06	0.00229412
cg17219326	0.11919	0.000583621	0.0404749
cg17374651	-0.101804	8.19868e-05	0.0123327
cg17662182	0.181562	9.35736e-06	0.00307222
cg17679453	0.11817	4.74264e-05	0.00869028
cg17894779	-0.132219	7.44858e-05	0.0116227
cg18090068	0.160859	6.46844e-05	0.0106223
cg18303437	-0.231877	9.63792e-08	0.000333405
cg18560152	0.182318	1.24126e-05	0.00370927
cg18572353	-0.147067	0.000116502	0.0152475
cg18599155	-0.18068	0.000134924	0.0167225
cg18995042	0.118567	2.07889e-05	0.00516198
cg20000847	-0.343368	1.11034e-07	0.000344933
cg20203114	0.160332	3.43991e-05	0.00710396
cg21398386	0.136802	0.000221098	0.0225592
cg21432062	-0.133762	0.000369748	0.0308008
cg21852346	0.182088	0.000648562	0.0430198
cg22368507	0.101469	0.000401339	0.0322998
cg22369879	-0.162753	0.000369655	0.0307962
cg22481643	-0.126407	0.000143579	0.0173632
cg22796958	0.105564	0.000801126	0.048596
cg23067085	0.199336	0.000282341	0.0261988
cg23170439	-0.164719	0.000483034	0.0361051
cg23185753	-0.244578	5.3671e-06	0.00222942
cg23201188	0.165521	0.000585362	0.0405454
cg23471798	-0.127097	0.000113059	0.0149583
cg24072947	0.102851	8.06562e-05	0.0122105
cg24377179	0.115674	0.000210717	0.0219197
cg24396686	0.121956	0.000344189	0.0295088
cg24527591	0.144421	3.8047e-05	0.00757769
cg24631735	0.170051	0.000222298	0.0226316
cg24847554	0.131973	0.000600047	0.041133
cg24945740	0.162289	0.00069142	0.0446457
cg25092670	0.102879	9.18956e-05	0.0131959
cg25335333	-0.119604	0.000661279	0.0435057
cg25462303	0.134489	9.97141e-05	0.0138591
cg25721832	-0.113658	1.1841e-06	0.000935183
cg25772723	0.134111	5.77954e-07	0.000655172
cg25921543	-0.103678	0.000806737	0.0487852
cg26010655	0.172851	2.55143e-05	0.00589068
cg26321066	0.161333	4.94714e-05	0.00891979
cg26390660	0.129353	0.000176776	0.0196945
cg26466027	-0.18503	0.000197962	0.0211062
cg27374881	0.14765	0.000128621	0.0162357
cg27440834	-0.112368	0.000440869	0.0341326
cg00119279	0.178203	0.000441358	0.0341558
cg00126148	-0.120247	0.000306724	0.0275072
cg00169419	-0.167613	0.000310315	0.0276926
cg00650386	0.157848	3.64313e-06	0.0017669
cg00692611	-0.257098	0.000168967	0.0191571
cg01128025	0.143585	2.04021e-05	0.00509926
cg01170196	0.214612	1.98878e-05	0.00501468
cg01214155	0.105601	0.000273999	0.0257301
cg01371072	-0.213691	8.84946e-06	0.00296185
cg01394884	0.349335	6.42751e-06	0.00245845
cg01395630	0.110339	5.4222e-05	0.00945408
cg01502116	-0.259088	3.70268e-07	0.000541035
cg01511232	0.196717	1.82843e-06	0.00118651
cg01574644	0.123024	4.85345e-05	0.00881099
cg01580681	0.131416	0.000415448	0.0329369
cg01610231	-0.266306	1.39155e-06	0.00101425
cg01642901	-0.174831	6.43499e-06	0.00245993
cg01951086	-0.273518	4.73764e-05	0.00868477
cg02262221	0.244553	7.38075e-07	0.000740331
cg02630888	0.114433	2.38291e-05	0.00563908
cg02938414	0.17786	0.000109783	0.0146851
cg03148184	-0.215709	0.000129175	0.0162792
cg03475509	-0.185218	0.000104365	0.0142485
cg03656290	0.262529	0.000227452	0.0229414
cg03722396	-0.351606	0.000124315	0.0158927
cg03943773	-0.311811	3.0166e-05	0.00652571
cg03987648	0.104628	0.000421491	0.033204
cg04105342	-0.11764	7.30301e-06	0.00263999
cg04322202	-0.153302	0.000231996	0.0232229
cg04348265	0.155437	0.000482352	0.0360732
cg04366628	-0.106372	0.000591133	0.0407777
cg04495313	0.207837	2.84478e-05	0.0063007
cg04517429	0.116725	0.000533103	0.0383557
cg04640865	0.101989	0.000605385	0.0413435
cg04885343	-0.222617	2.48088e-07	0.000460219
cg05019479	-0.13936	0.000528144	0.0381403
cg05103917	-0.138468	0.000130667	0.0163957
cg05121006	-0.215076	0.000753972	0.0469583
cg05130129	0.121544	0.000296575	0.0269734
cg05155319	0.118392	8.29789e-06	0.00284464
cg05279772	0.146503	1.27059e-05	0.00376912
cg05431842	-0.110383	4.20285e-05	0.00806845
cg05475091	0.161856	0.000169343	0.0191827
cg05492170	-0.168152	1.41167e-05	0.00404522
cg05676400	0.166849	9.95888e-07	0.000855385
cg05722981	-0.110891	7.95538e-05	0.0121081
cg05922210	0.145007	0.000492615	0.0365492
cg06495586	-0.199515	2.09801e-06	0.00128502
cg06609094	-0.128983	0.000781982	0.0479415
cg06618450	-0.127548	1.4989e-05	0.00420673
cg06704884	0.151422	0.000247508	0.0241823
cg06759874	0.268855	1.96342e-06	0.00123519
cg06854306	-0.128638	1.18457e-06	0.000935378
cg07523148	0.123159	0.000247421	0.024177
cg07790170	-0.300188	0.000112818	0.0149383
cg07937443	0.168274	6.57006e-05	0.0107303
cg08103568	-0.101263	0.000436631	0.0339304
cg08271909	0.100573	0.000141742	0.0172295
cg08420370	0.105422	0.000159932	0.0185285
cg08453458	-0.114355	0.000359247	0.0302789
cg08456051	0.126229	0.000109813	0.0146875
cg08493921	0.139286	0.0008043	0.0487031
cg08979895	-0.20902	8.43459e-05	0.0125456
cg09169953	-0.194847	4.96494e-06	0.00213191
cg09545984	-0.188867	2.35948e-09	0.000104579
cg09632271	0.253873	4.4944e-07	0.000587866
cg09640555	0.107776	2.96739e-05	0.00646235
cg09854515	-0.240924	3.10252e-07	0.00050106
cg09861977	-0.236712	2.20537e-09	0.000102421
cg10024909	-0.125067	5.27958e-05	0.00929741
cg10239319	0.165434	1.68637e-05	0.00453229
cg10682299	-0.226633	0.000745952	0.046671
cg10969006	0.101055	5.14867e-05	0.00915083
cg11117908	0.171161	0.000599323	0.0411043
cg11236841	0.231745	4.52742e-07	0.000589607
cg11409837	0.162107	2.23653e-06	0.00133439
cg11426170	0.292823	3.47742e-06	0.00171832
cg11612852	-0.181454	0.000101793	0.0140349
cg11663667	0.104862	0.000422873	0.0332646
cg11671598	-0.170406	3.3244e-06	0.00167591
cg11713658	0.186484	0.000142521	0.0172862
cg11791052	-0.147442	0.000306002	0.0274698
cg12027135	-0.123457	9.09586e-06	0.00301593
cg12372106	0.174311	0.000637365	0.0425853
cg13043378	0.120547	0.000836795	0.0497821
cg13193239	-0.187835	1.08616e-05	0.0033826
cg13215970	0.13735	6.38056e-05	0.0105279
cg13292042	-0.138299	0.000344894	0.0295454
cg13385016	-0.289976	3.85346e-08	0.000264692
cg13620799	-0.23134	3.483e-05	0.00716164
cg13736376	-0.309546	1.27097e-05	0.0037699
cg13891220	-0.273362	0.000213969	0.0221227
cg13891768	-0.202777	0.000259652	0.0249038
cg14056644	-0.176138	1.00195e-06	0.000857694
cg14410516	-0.216868	2.08111e-06	0.00127881
cg14724298	-0.161177	7.53085e-05	0.0117031
cg15234400	-0.101516	0.00016233	0.018698
cg15584084	0.229599	6.20584e-06	0.00241362
cg15784124	-0.174436	8.17833e-05	0.0123141
cg15928132	-0.12565	3.38593e-05	0.00703163
cg16184803	-0.242337	5.04203e-05	0.00902939
cg16546442	-0.114342	7.27955e-05	0.0114554
cg16652387	-0.166373	6.51965e-07	0.000693033
cg16933229	-0.257866	3.22559e-05	0.0068147
cg17104738	0.106361	0.000762648	0.0472662
cg17242937	-0.25371	0.000147297	0.0176345
cg17358883	-0.223658	3.12865e-06	0.00162107
cg17452384	0.178348	0.000260134	0.024932
cg17455261	0.130795	0.00025442	0.0245952
cg17481278	0.225044	1.68787e-05	0.00453477
cg17507671	-0.303818	1.0821e-05	0.00337453
cg17707140	-0.237314	8.82168e-08	0.000325772
cg17795695	-0.172769	9.72564e-07	0.000846354
cg17929238	-0.271406	6.75996e-06	0.00252946
cg18220666	0.238867	3.19219e-06	0.00163883
cg18334345	0.141964	0.00045496	0.0347941
cg18501555	-0.292865	1.24225e-06	0.000958648
cg18737349	0.193942	0.000169095	0.0191658
cg18811916	0.179046	1.89764e-05	0.0048676
cg19304088	-0.29542	2.05306e-05	0.00512018
cg19342828	-0.174997	2.09808e-05	0.00519281
cg19370653	-0.260419	0.000180658	0.0199626
cg19375140	0.164656	4.36351e-06	0.00197457
cg19566906	0.163844	6.08408e-06	0.00238835
cg19684083	-0.214047	4.30899e-05	0.00819536
cg19724522	0.126615	6.85467e-05	0.0110268
cg19829847	-0.252477	9.45141e-08	0.000331747
cg19849728	-0.229149	0.000113322	0.01498
cg19861288	0.168834	0.000456429	0.0348622
cg19909239	-0.236531	1.49288e-06	0.00105724
cg19932388	-0.129672	9.92778e-05	0.013822
cg19935951	0.146017	0.000153984	0.0181089
cg20112376	0.107944	2.387e-05	0.00564532
cg20565833	-0.1109	7.1705e-07	0.000729222
cg20793532	-0.147845	2.1304e-05	0.00524426
cg20992114	-0.117286	0.000556676	0.0393615
cg21029045	-0.260115	0.000439141	0.0340503
cg21171610	0.215254	4.74042e-07	0.000600482
cg21299542	-0.240285	0.000189173	0.0205356
cg21382382	-0.121824	0.000725121	0.0459123
cg21383280	-0.102925	0.000210843	0.0219276
cg21580089	-0.154727	0.000284642	0.0263262
cg21814185	0.105972	0.000677585	0.0441174
cg22117438	0.139357	0.000203545	0.021463
cg22869818	-0.121917	6.89178e-05	0.0110647
cg22914729	-0.287791	1.25194e-06	0.000962456
cg23100692	0.142083	4.44208e-05	0.0083512
cg23291886	-0.123926	0.000440106	0.0340963
cg23413066	0.119848	2.09493e-05	0.00518776
cg23617042	-0.185209	7.67872e-05	0.0118461
cg23646776	-0.204111	5.75773e-05	0.00983717
cg23793104	-0.194897	0.000152771	0.0180241
cg23928713	-0.152261	0.000267234	0.0253432
cg24005685	-0.280221	0.00030392	0.0273613
cg24775940	0.111004	7.4393e-08	0.00031019
cg24845848	-0.23959	0.000758485	0.0471188
cg24925400	-0.301452	4.11058e-05	0.00795617
cg24950233	-0.120127	3.77484e-05	0.00754017
cg24974365	0.222665	0.000387793	0.0316696
cg25181236	0.197862	1.23589e-05	0.00369821
cg25377865	-0.127517	1.16767e-06	0.000928354
cg25545917	0.108009	4.7257e-06	0.00207108
cg25778446	0.138786	0.000198594	0.0211465
cg26128456	0.125561	0.000671641	0.0438959
cg26341440	0.191796	1.21953e-07	0.000357094
cg26442903	0.159271	0.00074888	0.0467762
cg26461417	-0.192819	1.49668e-06	0.00105883
cg26651837	-0.115167	0.000157379	0.0183459
cg26785346	0.120914	0.000364746	0.0305537
cg27150476	0.149203	5.93262e-05	0.010035
cg27192708	0.107944	1.21517e-06	0.000947858
cg27287305	0.230218	2.20324e-07	0.000438981
cg27398720	-0.178377	2.38781e-05	0.00564656
cg27406678	-0.231298	0.000784016	0.0480117
cg27526346	-0.135309	0.00038348	0.0314651
cg00192966	-0.100544	0.00074866	0.0467683
cg00428692	0.179985	2.03193e-07	0.000428343
cg00508855	0.14317	0.000307844	0.0275653
cg00554068	-0.144347	0.000301991	0.0272602
cg00574742	0.184408	5.00481e-05	0.00898658
cg00590173	-0.105006	0.000201278	0.0213162
cg00955413	0.101609	0.000634412	0.0424696
cg01025233	-0.121329	0.000135061	0.0167329
cg01034737	0.114092	3.72317e-05	0.00747474
cg01213519	0.141172	3.73476e-06	0.00179368
cg01558401	0.117329	0.000743469	0.0465815
cg01789980	0.108456	1.74945e-06	0.00115792
cg01830023	-0.191401	4.64293e-06	0.00204957
cg01860693	-0.215247	0.000318033	0.0281062
cg01933477	0.161829	2.1635e-05	0.00529638
cg01939535	-0.128095	0.000432196	0.0337172
cg01950524	-0.187354	4.5681e-05	0.00849549
cg02015741	-0.211923	6.71232e-08	0.00030082
cg02055540	0.117716	0.000347577	0.0296844
cg02100373	-0.35682	7.19885e-07	0.000730738
cg02213684	-0.394097	1.95371e-07	0.000423134
cg02265105	-0.130036	3.91296e-05	0.00771189
cg02378335	-0.123977	0.000625823	0.0421355
cg02495310	-0.377743	3.25858e-06	0.00165748
cg02495620	0.155794	0.000769115	0.0474937
cg02516703	0.138212	0.000293269	0.0267963
cg02570638	-0.144173	0.000493991	0.0366125
cg02659217	0.162224	2.82977e-05	0.00628053
cg03163459	-0.158782	0.000728203	0.0460257
cg03306240	-0.104935	0.000112257	0.0148918
cg03347590	-0.374957	2.22045e-07	0.000439987
cg03510194	0.11637	0.000407642	0.0325868
cg03541903	-0.131597	9.98917e-06	0.0032055
cg03570636	0.144938	0.000521485	0.0378486
cg03678938	0.285028	2.47359e-06	0.00141736
cg03842822	0.101316	0.000124107	0.015876
cg03845852	0.228991	2.22341e-05	0.00538929
cg03899412	-0.183005	1.05171e-07	0.000340615
cg03989749	0.163014	3.41405e-05	0.0070694
cg04022561	-0.24399	3.4822e-08	0.000257972
cg04092800	-0.148986	0.000761765	0.0472349
cg04119984	0.106052	1.26318e-05	0.00375409
cg04141975	-0.126993	0.000103756	0.0141983
cg04174726	-0.142515	0.000214278	0.0221419
cg04185123	0.119443	4.27641e-05	0.00815665
cg04607251	0.1355	6.94334e-05	0.0111173
cg04675246	-0.1037	1.16765e-05	0.00355508
cg04685228	-0.160729	1.24333e-07	0.000359776
cg05501996	-0.16663	1.24078e-05	0.00370828
cg05516295	-0.40003	2.14069e-06	0.00130051
cg05549773	0.116955	0.000800569	0.0485771
cg05698078	-0.116115	0.000707383	0.0452519
cg05941376	0.233944	0.0001859	0.0203177
cg06437430	0.141681	4.13557e-05	0.00798677
cg06520081	0.18882	0.000292713	0.0267663
cg06566775	0.215793	6.44862e-08	0.000298482
cg06679694	-0.157534	0.000155448	0.0182106
cg06816156	0.153082	7.15951e-08	0.000306534
cg06904667	0.128728	0.000135442	0.0167617
cg07178188	0.100997	0.000169808	0.0192143
cg07213685	0.17901	6.51907e-06	0.00247791
cg07355763	-0.102442	3.00726e-05	0.00651376
cg07362168	-0.170856	7.28883e-05	0.0114646
cg07410188	0.139586	0.000150867	0.0178899
cg07757885	0.208644	5.08327e-08	0.000283417
cg08206318	-0.363359	2.04804e-06	0.00126659
cg08224682	0.140719	0.000213472	0.0220918
cg08393805	-0.114059	6.24355e-06	0.00242135
cg08410996	-0.145936	0.000627939	0.0422162
cg08492173	0.136299	0.000191337	0.020678
cg08593883	0.126135	4.03142e-05	0.00785837
cg08759041	0.100714	9.04276e-05	0.013073
cg08802053	-0.132817	0.000174668	0.0195472
cg08870093	0.110579	0.000337664	0.0291668
cg09010852	-0.212931	9.07691e-05	0.0131017
cg09134668	-0.125613	0.000236301	0.0234937
cg09160020	-0.166272	3.46537e-05	0.00713806
cg09382127	0.139356	0.000328965	0.0287028
cg09510752	-0.31354	1.24296e-05	0.00371275
cg09703679	0.154483	0.000380948	0.0313441
cg09845296	-0.11445	3.58094e-05	0.00729113
cg09868598	-0.185996	6.83636e-05	0.011008
cg10166889	0.110669	0.00083643	0.04977
cg10487428	-0.129017	0.000438166	0.0340038
cg10613707	-0.131993	0.000107421	0.014497
cg10818423	-0.147289	3.38435e-06	0.00169242
cg10932916	0.202079	3.50824e-07	0.000528944
cg11097675	0.148764	0.000651304	0.0431253
cg11341199	0.162005	0.000406216	0.0325222
cg11361201	-0.266585	2.95935e-07	0.00049262
cg11403428	0.136696	0.000332896	0.0289136
cg11536196	-0.146089	1.2703e-07	0.000362739
cg11541433	0.18253	2.57051e-07	0.000466841
cg11550550	0.165589	6.24864e-07	0.00067973
cg11557553	-0.120088	1.70637e-06	0.00114194
cg11566520	-0.142442	0.00010312	0.0141456
cg11595635	-0.278284	4.62049e-05	0.00855457
cg11729848	-0.145135	7.03093e-05	0.0112059
cg11823603	-0.130804	0.000275371	0.0258079
cg12202185	-0.100877	0.000582642	0.0404352
cg12423278	0.111052	0.000189347	0.0205471
cg12478032	-0.219435	8.31672e-05	0.0124398
cg12613020	0.111769	1.03022e-05	0.00326939
cg12622597	-0.330222	4.37846e-06	0.00197868
cg12668403	0.133736	0.000265383	0.0252368
cg12673103	-0.414056	3.7509e-06	0.00179843
cg12836280	-0.119287	0.000504645	0.0370976
cg13218710	0.151426	2.12609e-05	0.00523743
cg13295238	0.14733	2.54348e-06	0.0014408
cg13318787	-0.156559	1.49568e-05	0.00420089
cg13330050	0.109013	4.04909e-05	0.00788032
cg13339881	0.103598	4.94097e-06	0.00212589
cg13441766	0.283254	5.32791e-08	0.000286553
cg13608273	0.156618	9.40153e-06	0.00308163
cg13715631	-0.36833	3.42696e-06	0.00170399
cg14100362	-0.177176	3.79264e-06	0.00181062
cg14503464	0.124271	0.000154537	0.0181474
cg14613508	-0.141247	4.37672e-05	0.00827511
cg14624314	-0.11058	6.83991e-05	0.0110116
cg14653988	0.200458	1.64441e-06	0.00111833
cg14757661	0.174356	6.54615e-05	0.010705
cg14772884	0.177808	0.000365561	0.0305942
cg14863186	0.110621	0.000693005	0.0447064
cg14879760	-0.172784	0.000100587	0.0139332
cg14994060	0.167275	1.51993e-05	0.00424468
cg15050865	0.174539	3.12377e-05	0.00667491
cg15412918	0.175512	1.78615e-05	0.00469456
cg15499368	-0.201828	0.000266579	0.0253056
cg15922699	-0.320261	6.45412e-06	0.00246373
cg16171407	-0.194086	1.07206e-05	0.00335446
cg16311462	-0.152441	3.38514e-05	0.00703057
cg16434098	-0.114474	1.48001e-07	0.000384694
cg16446824	0.137111	9.22509e-05	0.0132254
cg16469927	0.196354	2.17184e-05	0.00530943
cg16529799	-0.125978	0.000286127	0.0264079
cg16531386	-0.394319	6.59669e-08	0.000299813
cg16658460	0.135874	0.000486205	0.0362528
cg16698913	0.135781	9.10949e-06	0.00301889
cg17218311	0.125775	5.94198e-05	0.0100455
cg17223170	-0.217409	5.55613e-08	0.000289286
cg17224769	-0.204244	1.23601e-05	0.00369844
cg17228898	0.106334	0.000789347	0.0481949
cg17342132	0.111168	0.000744543	0.0466202
cg17421417	-0.253533	1.06552e-05	0.00334132
cg17432647	0.119122	0.000186402	0.0203514
cg17686487	-0.165688	1.55563e-06	0.00108314
cg17823004	0.110072	0.000288091	0.0265155
cg17993313	0.100937	0.000232386	0.0232475
cg18062245	0.300515	1.18544e-05	0.00359287
cg18063495	-0.147775	1.47029e-06	0.00104769
cg18259253	0.129488	0.000526706	0.0380776
cg18606375	-0.373872	3.17982e-06	0.0016354
cg18716076	-0.159983	0.000170286	0.0192466
cg18808692	0.133764	0.000179696	0.0198966
cg18924771	-0.256098	1.34643e-05	0.00391992
cg18924848	0.17855	3.41963e-05	0.00707689
cg18957078	0.116938	8.96204e-07	0.00081505
cg19102120	0.134224	1.87642e-06	0.00120401
cg19429051	-0.11244	3.20111e-06	0.0016413
cg19442769	0.152313	0.00061304	0.0416428
cg19511748	0.121298	4.52294e-05	0.00844414
cg19593009	0.110305	0.000410826	0.0327303
cg19613968	0.205943	0.000335617	0.0290584
cg19684151	-0.114445	0.000823992	0.0493598
cg19900896	-0.117998	1.91611e-05	0.00489548
cg20784955	-0.128476	0.000213105	0.022069
cg21082400	-0.129299	0.00045828	0.0349476
cg21194115	0.127381	1.77092e-05	0.00467025
cg21500005	0.142334	6.91056e-06	0.00256088
cg21768539	0.107732	0.000192181	0.0207332
cg21806985	0.134667	6.60618e-05	0.0107684
cg21878650	0.211994	0.000488672	0.0363672
cg22025206	0.100506	0.000787987	0.0481483
cg22077222	-0.12202	0.000559748	0.0394906
cg22115076	-0.25795	1.05889e-06	0.000881023
cg22505977	-0.188994	5.35763e-08	0.000286919
cg22631387	0.120722	8.97244e-07	0.000815496
cg22658758	-0.163496	0.000414513	0.0328953
cg22673064	0.155291	2.53338e-05	0.00586432
cg22730140	-0.107517	0.000708426	0.0452911
cg22744783	-0.194009	1.46094e-05	0.00413726
cg22979041	0.121516	8.61354e-05	0.0127039
cg23047671	-0.118703	9.98819e-06	0.0032053
cg23094665	-0.26082	2.05158e-05	0.00511778
cg23268102	0.131043	0.000630928	0.0423326
cg23398700	0.105157	0.000277248	0.0259139
cg23404476	0.127494	9.27808e-05	0.0132692
cg23440636	-0.240794	0.000114755	0.0150989
cg23506042	-0.164726	0.000118503	0.0154156
cg24495017	-0.24997	6.39014e-06	0.00245099
cg24650748	-0.173331	2.65175e-05	0.00603477
cg24800883	0.36011	3.96889e-07	0.000557959
cg24907814	0.129384	0.000337822	0.0291752
cg24955824	-0.148523	8.5154e-07	0.000795397
cg25339054	-0.198626	4.25229e-05	0.00812786
cg25421111	-0.176244	0.000227009	0.0229145
cg25961952	-0.325538	1.27897e-05	0.00378607
cg25988204	0.193688	7.65255e-06	0.00271085
cg26243109	0.201758	3.0028e-06	0.0015849
cg26277754	-0.254865	5.14199e-09	0.000144731
cg26318502	-0.103101	5.62076e-06	0.00228772
cg26509691	-0.280905	6.80506e-06	0.00253893
cg26513304	0.106889	0.000589821	0.0407251
cg26547816	0.238935	4.67615e-05	0.00861675
cg26682994	-0.117373	2.04626e-05	0.00510912
cg26883517	-0.128089	0.000382104	0.0313994
cg26943056	0.188488	1.76533e-07	0.000409337
cg27028938	-0.13052	1.90268e-06	0.00121342
cg27088197	0.15274	2.69417e-06	0.00149022
cg27106290	-0.154542	8.47578e-06	0.00288001
cg27360685	-0.217423	8.32265e-05	0.0124452
cg27378540	-0.130576	1.58891e-06	0.00109652
cg00004061	-0.128319	0.000747105	0.0467125
cg00012148	-0.11293	6.23383e-07	0.000678985
cg00044107	-0.115397	0.000293184	0.0267917
cg00134190	0.238188	0.000183633	0.0201652
cg00520406	-0.134656	0.000210879	0.0219299
cg00575066	0.220312	7.15701e-07	0.000728499
cg00632364	0.171184	3.64505e-07	0.00053753
cg00647262	-0.101815	0.000416272	0.0329736
cg00695799	0.104729	8.15007e-06	0.00281476
cg00792424	0.318155	1.39816e-07	0.0003766
cg00985958	-0.183061	1.12575e-05	0.00346468
cg01096587	-0.173849	2.74363e-07	0.000478875
cg01255417	0.241181	9.9552e-06	0.00319848
cg01552173	-0.113775	6.38912e-05	0.0105371
cg01816258	0.10842	5.61869e-05	0.00967702
cg01863398	0.169071	0.000162154	0.0186857
cg01983421	0.112623	0.000452473	0.0346786
cg02005873	0.23271	2.29081e-07	0.000445192
cg02112183	-0.283538	2.52161e-05	0.00584706
cg02117489	0.158201	0.000193926	0.0208467
cg02181847	0.21221	1.60415e-07	0.000395944
cg02274934	-0.206935	4.8368e-07	0.00060521
cg02426072	0.19337	7.38894e-05	0.0115639
cg02650127	0.129642	0.000158829	0.0184499
cg02711268	-0.132035	0.000493181	0.0365752
cg02862362	-0.103319	0.000185056	0.0202611
cg03018478	0.10308	3.80743e-05	0.00758111
cg03074925	0.103352	2.9922e-05	0.00649441
cg03092680	0.18851	1.20027e-05	0.00362411
cg03728806	0.15776	0.00019555	0.0209516
cg03835233	-0.27557	3.96318e-05	0.0077732
cg03839717	0.104653	0.0004886	0.0363639
cg03972135	0.143135	0.000158404	0.0184195
cg04066190	0.338011	8.56585e-08	0.000323163
cg04226256	0.112367	0.000736311	0.0463221
cg04389897	0.307798	4.04488e-08	0.000267788
cg04435236	-0.103377	0.000539532	0.0386325
cg04520242	-0.161193	0.000349462	0.0297815
cg04565473	0.239608	3.98377e-05	0.00779882
cg04599041	0.134326	7.4558e-05	0.0116298
cg04611812	0.113966	0.000731357	0.0461414
cg04763519	0.255373	0.000216549	0.022282
cg04903623	-0.214137	1.95526e-08	0.000221254
cg05545454	0.220428	4.09638e-05	0.00793873
cg05624396	-0.10947	4.51871e-06	0.00201668
cg05639246	0.352994	7.85931e-07	0.000764518
cg05666036	0.200452	1.37306e-06	0.0010077
cg05768403	-0.152829	0.000399162	0.0321997
cg05955352	-0.222264	9.36031e-06	0.00307285
cg06014958	0.167798	3.54691e-06	0.0017389
cg06646780	-0.193386	6.30711e-06	0.00243428
cg06666175	0.198512	9.38423e-06	0.00307795
cg06879746	-0.134903	0.000497307	0.0367643
cg06880667	0.143379	8.30172e-06	0.00284541
cg06880923	0.12934	2.76783e-05	0.00619641
cg06894134	-0.174868	0.000602232	0.0412194
cg06895218	0.112659	0.000352303	0.0299271
cg07076850	0.132523	1.80641e-05	0.00472663
cg07098722	0.156482	3.79919e-06	0.00181253
cg07109965	0.157805	3.58092e-05	0.00729111
cg07331204	0.121839	0.000205653	0.0215986
cg07534448	-0.189867	2.41576e-05	0.00568906
cg07599389	0.132609	1.75072e-06	0.00115838
cg07623567	0.111072	5.17165e-05	0.00917676
cg07981495	-0.187141	0.00030709	0.0275263
cg08037684	-0.153612	0.000839594	0.0498746
cg08178786	0.160648	1.35593e-05	0.00393841
cg08213590	-0.137682	0.000142884	0.0173126
cg08298724	0.152132	2.87022e-05	0.0063347
cg08375286	-0.101861	0.000568674	0.0398626
cg08804626	0.185044	0.000228076	0.0229793
cg08882472	0.141176	0.000331559	0.0288421
cg08947151	-0.103882	0.000198756	0.0211567
cg09207762	0.229103	1.6186e-07	0.00039718
cg09414983	0.258321	3.1445e-09	0.000119012
cg09579310	0.305085	4.4471e-07	0.000585346
cg09712756	-0.121495	1.90748e-05	0.00488247
cg09774917	0.15638	6.60984e-06	0.00249752
cg09782540	0.240578	5.15088e-06	0.0021778
cg09814633	0.108593	0.000135193	0.0167429
cg09862148	0.28703	9.49186e-09	0.000172108
cg09989847	0.135732	0.000393556	0.0319399
cg10129408	0.170934	7.37676e-06	0.00265443
cg10129944	-0.182136	1.57792e-06	0.00109213
cg10238972	0.158779	0.000100196	0.0139
cg10308253	0.157645	1.89246e-05	0.00485975
cg10462643	0.128136	0.000113622	0.0150048
cg10482051	-0.28308	1.27433e-05	0.0037767
cg10583180	0.142559	0.000103499	0.0141771
cg11179081	0.113842	4.44494e-05	0.00835451
cg11811610	0.11787	0.000153907	0.0181036
cg11874627	0.103536	2.24677e-07	0.000441504
cg12078738	-0.127777	0.000366894	0.0306602
cg12634245	0.158425	3.23478e-05	0.00682717
cg12659952	0.108728	1.23244e-06	0.000954766
cg12847240	0.228636	2.13785e-07	0.000435057
cg12936121	0.187322	2.22248e-07	0.000440105
cg13081568	0.150364	2.46322e-06	0.00141384
cg13208088	0.288169	2.98358e-07	0.000494084
cg13245264	0.118938	0.000248339	0.0242324
cg13373589	0.219455	5.35832e-07	0.00063129
cg13411789	-0.124986	2.57656e-06	0.00145171
cg13600257	-0.111144	0.000134002	0.0166524
cg14322298	0.155021	3.3138e-05	0.00693407
cg14621161	-0.200134	3.19955e-06	0.00164087
cg14683017	0.1024	4.22278e-06	0.00193535
cg14866547	0.194125	8.84194e-05	0.0129021
cg14868128	-0.102609	0.000233645	0.0233269
cg14930320	0.127779	8.35098e-07	0.000787892
cg15121267	0.202059	3.94203e-08	0.000266153
cg15227231	0.147181	0.000221802	0.0226017
cg15368264	-0.227519	0.000165058	0.0188885
cg15559674	0.145025	2.15718e-06	0.00130643
cg15732658	0.262758	5.78194e-07	0.000655303
cg16107389	-0.183447	2.01763e-05	0.00506225
cg16251647	-0.146813	8.77529e-06	0.00294537
cg16503259	-0.125112	0.000536643	0.0385085
cg16504696	0.264414	3.12461e-05	0.00667607
cg16804882	0.134929	7.9499e-05	0.012103
cg16955407	0.215499	0.000517683	0.0376807
cg17284168	-0.160101	5.48471e-05	0.00952176
[truncated: 1,741 more rows]

## Sheet: DMG_RAknee-RAhip
DMGs identified between 12 RA knee and 10 RA hip FLS
DMGs	hyper-/hypo-methylated comparing RA knee to RA hip
A2ML1	hypo
ABCG1	hypo
ACMSD	hypo
ACN9	hyper
AGPAT4-IT1	hyper
AGR3	hyper
AHNAK2	hyper
AKR1B10	hypo
AKT2	hypo
ALLC	hyper
ALOX12P2	hypo
AMICA1	hyper
AMZ1	hyper
ANKS1B	hyper
ANKS4B	hyper
APOL3	hypo
ARHGAP10	hyper
ARHGAP29	hyper
ARHGAP8	hyper
ARL8B	hypo
ARPP21	hypo
ASB2	hyper
ASB4	hyper
ASIC4	hyper
ATP10A	hyper
ATP6V1G3	hypo
BAHCC1	hyper
BATF	hyper
BCL2L14	hypo
BEST3	hyper
BNC1	hypo
BNIP3L	hypo
BPI	hyper
BTF3P11	hypo
C10orf71	hypo
C10orf71-AS1	hypo
C10orf90	hypo
C11orf94	hyper
C12orf77	hyper
C14orf105	hyper
C14orf180	hyper
C14orf39	hyper
C17orf53	hypo
C1orf162	hyper
C1orf186	hypo
C1orf210	hyper
C1orf94	hypo
C20orf173	hypo
C2orf44	hypo
C5orf45	hyper
C5orf66	hypo
C5orf66-AS1	hyper
C7orf33	hypo
C9orf152	hypo
CA4	hyper
CAPN13	hypo
CAPN14	hypo
CATIP-AS1	hyper
CAV3	hypo
CBFA2T3	hyper
CBFB	hyper
CCDC112	hyper
CCDC67	hyper
CCKAR	hypo
CCL23	hyper
CCL26	hyper
CCSER1	hyper
CDH12	hypo
CDH19	hypo
CDH26	hyper
CDH3	hypo
CDYL	hyper
CGA	hypo
CHRNA3	hypo
CHTOP	hypo
CLDN11	hyper
CLEC4D	hypo
CLEC4E	hypo
CLP1	hypo
CLU	hyper
CNTN2	hypo
COL12A1	hyper
COLCA1	hypo
COLEC11	hypo
COMMD3	hypo
COMMD3-BMI1	hypo
CPT1A	hyper
CPXM2	hyper
CRABP1	hypo
CRYGA	hypo
CRYGB	hypo
CSNK1A1P1	hypo
CSRNP3	hyper
CTCFL	hyper
CTNNA3	hyper
CXCL5	hyper
CYB5R3	hyper
CYFIP2	hypo
CYP3A43	hyper
DAPP1	hypo
DAXX	hypo
DCHS2	hyper
DKFZP434H168	hypo
DMC1	both
DMD	hyper
DNAH12	hyper
DSCR4	hyper
EBF2	hyper
EBPL	hypo
EDNRB	hyper
EGOT	hypo
EIF1	hyper
ELMO1	hypo
ELMOD3	hypo
EMB	hypo
EMR3	hyper
EPHX4	hyper
ERC2-IT1	hyper
ESRG	hyper
ESRP2	hyper
ESRRG	hypo
EXOC8	hypo
EYA1	hypo
FABP4	hypo
FAM180A	hyper
FAM181A	hypo
FAM181A-AS1	hypo
FAM198A	hyper
FAM213B	hyper
FAM228A	hyper
FAM65C	hypo
FAM71D	hypo
FBN3	hyper
FBP2	hyper
FBXL5	hyper
FBXO44	hyper
FGF11	hyper
FKBP1B	hypo
FMN1	hyper
FNBP1L	hyper
FOXC1	hyper
FOXC2	hypo
FOXL1	hypo
FOXP1	hyper
FOXP2	hyper
FRMPD2	hyper
FRMPD4	hypo
FSTL5	hyper
GC	hypo
GCNT2	hyper
GCSAM	hyper
GDF5	hypo
GDPD3	hypo
GIMAP7	hypo
GNA13	hypo
GPATCH8	hyper
GPR35	hyper
GPR85	hyper
GRHL3	both
GRIA4	hypo
GRK7	hypo
GRXCR1	hyper
GRXCR2	hypo
GS1-259H13.2	hyper
GSC	hyper
GSTO2	hyper
HAND2	hypo
HAND2-AS1	hyper
HBE1	hyper
HDAC9	hyper
HEPHL1	hypo
HIGD1B	hyper
HIVEP3	hyper
HLA-DMB	hyper
HLX	hyper
HLX-AS1	hypo
HNF1A	hyper
HOXA1	hyper
HOXA10	hypo
HOXA10-HOXA9	hypo
HOXB1	hypo
HOXB2	hyper
HOXB3	hypo
HOXB4	hypo
HOXB5	hypo
HOXB6	hypo
HOXB-AS1	hyper
HOXB-AS3	hypo
HOXC10	hyper
HOXC11	hyper
HOXC12	hypo
HOXC4	hyper
HOXC5	hyper
HOXC6	hyper
HOXC8	hyper
HOXC9	hyper
HOXC-AS2	hyper
HOXD10	hyper
HOXD11	hyper
HOXD12	hyper
HOXD3	hyper
HOXD8	hypo
HOXD9	hyper
HOXD-AS1	hyper
HOXD-AS2	hypo
HP	hyper
HPR	hyper
HSPA2	hyper
HTR3B	hyper
HTR3C	hyper
IBSP	hyper
IGFBP7-AS1	hyper
IGFN1	hypo
IL17C	hypo
IL17RD	hypo
IL20RB	hyper
IL6	hypo
IRF5	hyper
IRX2	hyper
ISL1	hypo
ITCH	hypo
ITGB6	hyper
KCNAB2	hyper
KCNIP1	hyper
KCNIP4	hypo
KCNK10	hypo
KCNK2	hypo
KIF25	hyper
KLHDC7A	hyper
KLK11	both
KLK6	hyper
KRT34	hypo
KRTAP24-1	hypo
KRTAP4-7	hypo
KRTAP4-9	hypo
KRTAP5-7	hypo
KRTAP5-9	hyper
LAIR1	hypo
LAMB3	hyper
LAMB4	hyper
LARP4	hypo
LCTL	hyper
LDLRAD4	hyper
LECT1	hypo
LGALS8	hypo
LHFPL3-AS1	hyper
LHX9	hyper
LIMS2	hyper
LINC00162	hypo
LINC00710	hyper
LINC00895	hypo
LINC00928	hyper
LINC01116	hypo
LINC01230	hyper
LINGO4	hyper
LMO7DN	hypo
LNX1	hypo
LOC100127888	hyper
LOC100129534	hyper
LOC100132215	hyper
LOC100144602	hypo
LOC100506274	hyper
LOC100996635	hypo
LOC101926962	hypo
LOC101927100	hyper
LOC101927924	hyper
LOC101929406	hypo
LOC101929608	hypo
LOC145837	hyper
LOC145845	hypo
LOC146880	hyper
LOC154449	hyper
LOC340074	hyper
LOH12CR2	hypo
LPAR2	hyper
LRRCC1	hyper
LTB4R2	hypo
LTF	hyper
MAPK10	hyper
MAPK8	hypo
MARVELD2	hyper
MCC	hyper
MCF2L-AS1	hypo
ME2	hypo
MECOM	hyper
MEIS2	hyper
MGC12916	hyper
MIPEP	hypo
MIR10A	hypo
MIR1248	hyper
MIR1260A	hyper
MIR143HG	hyper
MIR146A	hypo
MIR153-2	hypo
MIR196A1	hypo
MIR196A2	hyper
MIR4456	hyper
MIR4740	hyper
MIR6080	hyper
MIR6843	hyper
MLC1	hyper
MORC1	hyper
MORC4	hypo
MSLN	hyper
MT1G	hyper
MT1H	hyper
MTHFSD	hypo
MTIF3	hypo
MUC20	hyper
MYH4	hyper
NAA30	hyper
NAPRT1	hypo
NCKAP5	hyper
NEK3	hypo
NFAM1	hyper
NFIL3	hyper
NKX2-8	hyper
NLGN4X	hypo
NLGN4Y	hypo
NLRP1	hyper
NMUR2	hyper
NODAL	hyper
NOM1	hypo
NRBF2	hyper
NXPE3	hyper
OCM	hypo
OCM2	hypo
OLFML3	hyper
OOSP2	hyper
OPRM1	hyper
OR10G8	hyper
OR5E1P	hyper
OR5V1	hypo
OR9Q2	hypo
OSR1	hypo
OTC	hyper
OTX1	hyper
OTX2	hyper
PABPC5-AS1	hyper
PAQR9	hypo
PARD6G-AS1	hyper
PARP6	hypo
PATE1	hyper
PAX1	hypo
PAX9	hyper
PCBP3	hyper
PCK1	hypo
PCTP	hyper
PDE1A	hyper
PDE6C	hypo
PDPN	hypo
PEG10	hyper
PEG3-AS1	hypo
PHYHD1	hypo
PHYHIPL	hyper
PITX1	hypo
PITX2	hypo
PKD1L3	hypo
PLA1A	hypo
PLA2G7	hyper
PLD1	hypo
PLEKHB1	hyper
PLEKHH1	hyper
PLEKHH2	hypo
PLVAP	hyper
PMAIP1	hyper
PNLIPRP1	hyper
POU2AF1	hyper
PPBP	hyper
PPP4R2	hypo
PRKD3	hyper
PRR4	hyper
PSD3	hyper
PTGDR2	hyper
RARA-AS1	hypo
RASGRP4	hypo
RD3	hypo
RDH13	hypo
RGMA	hyper
RGR	hypo
RHPN1-AS1	hyper
RIN2	hyper
RMST	hypo
RNASE8	hypo
RNASEH1-AS1	hyper
RNF13	hyper
RNF157-AS1	hyper
RNF182	hyper
RNF219	hyper
RPL13AP17	hyper
RPRM	hyper
SATB2	hypo
SATB2-AS1	hypo
SDHB	hypo
SEC14L3	hypo
SEC61G	hypo
SELPLG	hyper
SERTAD4-AS1	hyper
SFTA1P	hypo
SH2D2A	hypo
SHANK2	hypo
SIX1	hypo
SIX6	hyper
SLC16A3	hyper
SLC17A1	hypo
SLC1A5	hyper
SLC23A2	hypo
SLC24A4	hyper
SLC25A21-AS1	hypo
SLC30A10	hypo
SLC36A2	hypo
SLC39A14	hyper
SLC5A2	hyper
SLC9A2	hypo
SMOC1	hyper
SNORA31	hypo
SNORA4	hyper
SNORA63	hyper
SNORA81	hyper
SNX4	hypo
SORBS2	hyper
SOX2	hyper
SP9	hyper
SPDYE6	hyper
SRGAP3-AS3	hyper
SRMS	hyper
STYXL1	hypo
SULF1	hypo
SVOPL	hyper
SYNPO2L	hyper
TACR2	hyper
TAS2R20	hyper
TBX10	hyper
TBX18	hypo
TBX4	hypo
TBX5	hyper
TBX5-AS1	hyper
TCERG1L	hypo
TCP11	hyper
TENM2	hyper
TEX26	hyper
TEX26-AS1	hyper
TEX36-AS1	hyper
TF	hyper
TFAP2A	hyper
TFAP2A-AS1	hyper
TFAP2E	hyper
TFF3	hyper
THRB	hyper
THUMPD2	hyper
TIFAB	hyper
TINAG	hypo
TM2D3	hypo
TMEM171	hypo
TMEM211	hypo
TMEM235	hyper
TMEM242	hypo
TMEM244	hypo
TMEM37	hyper
TMEM67	hypo
TMPRSS3	hyper
TMPRSS5	both
TNIP1	hypo
TOP1P2	hypo
TP73	hypo
TRAK1	hyper
TRDMT1	hypo
TREML4	hypo
TRIB2	hyper
TRIM63	hyper
TRMT13	hypo
TRPV1	hyper
TRPV3	hyper
TRPV6	hyper
TTC34	hypo
TTPAL	hypo
TUBA1A	hyper
TXNRD1	hypo
TYSND1	hyper
UBA7	hypo
UBIAD1	hypo
UCMA	hyper
UGT1A1	hyper
UGT3A2	hyper
UMODL1	hypo
UNC45B	hyper
UTP23	hyper
VEPH1	both
VWA1	hyper
WDR52	hyper
WDR59	hypo
WDR86-AS1	hyper
WFIKKN2	hyper
WNT5A	hyper
XBP1	hyper
XRCC2	hypo
ZNF280D	hyper
ZNF610	hypo
ZNF646	hypo
ZSCAN4	hypo

## Sheet: DML_OAknee-OAhip
DMLs identified between 10 OA knee and 5 OA hip FLS
CpG	β value differences between OA knee and OA hip	p value
cg17069068	-0.10537	0.000185519
cg17214408	0.117507	8.54874e-05
cg24187351	0.172669	1.24085e-07
cg27050343	0.222843	0.000541513
cg00157179	0.202198	1.21796e-05
cg00346985	0.125946	0.00171228
cg00500789	0.120116	0.000256494
cg00784581	0.183276	6.21875e-05
cg00905419	0.120588	0.000383841
cg01074657	0.180203	0.000169496
cg01426303	0.124784	7.79772e-07
cg01437515	0.124328	7.73414e-05
cg01565291	-0.123025	3.26969e-05
cg01922485	-0.129671	4.38257e-05
cg02294758	-0.129942	0.00176938
cg02623028	0.122534	5.60384e-05
cg02837536	0.336984	3.0026e-05
cg03525385	-0.103538	0.000125033
cg03769939	-0.312478	0.000518445
cg03773198	0.155052	3.88612e-05
cg03901660	-0.102839	0.00147465
cg03936663	0.110602	1.74144e-05
cg03969902	0.152605	0.000100056
cg04025964	0.134067	1.85395e-06
cg04123310	0.141339	0.00060628
cg04134399	0.108129	0.00173168
cg04141080	-0.171179	4.99439e-05
cg04221877	-0.130699	0.000336736
cg04436994	-0.188305	8.10407e-05
cg05000860	-0.129949	0.000466575
cg05303132	0.133486	0.000228141
cg05334053	0.151726	0.000971647
cg05350800	0.175425	6.5038e-06
cg05656688	-0.236484	5.10513e-07
cg05697866	0.124094	0.00177399
cg05766605	-0.140576	0.00162032
cg05845757	0.236136	1.56272e-06
cg06177791	-0.122215	0.00221967
cg06371502	0.286224	4.18675e-05
cg06750897	0.156861	7.97033e-05
cg06800235	0.312916	0.000203994
cg06966242	-0.221653	0.000214929
cg07037778	0.11146	5.41654e-05
cg07167423	0.163552	0.000125417
cg07209987	0.227768	8.45759e-05
cg07416590	-0.144453	0.000585663
cg07584855	-0.15428	0.000184025
cg07825681	-0.26357	4.18094e-06
cg08033730	-0.211994	4.0049e-06
cg08128274	0.159652	0.000492521
cg08163163	0.107003	8.07905e-05
cg08264835	0.284032	0.00066176
cg08923271	0.248257	9.27083e-05
cg09074856	0.161444	0.00176512
cg09167414	0.115465	0.000143262
cg09251600	-0.343104	9.40181e-05
cg09370867	0.124605	0.000346175
cg09662920	0.115518	1.8931e-06
cg10096100	0.121272	7.83418e-05
cg10228323	0.30511	3.9199e-08
cg10386298	-0.157534	0.000949815
cg10400362	-0.213118	6.71173e-05
cg10434261	0.151019	7.71633e-07
cg10626816	0.264587	8.98473e-07
cg10962762	0.178878	0.00216357
cg11229543	0.179166	0.000226637
cg11405475	-0.107324	0.000103859
cg11581248	-0.180111	0.000275678
cg11584101	-0.114553	0.000741901
cg11793699	0.139435	0.00132952
cg12050271	0.202801	5.84045e-05
cg12415455	-0.164159	0.000553292
cg12479878	-0.378126	4.07475e-05
cg13169132	0.144216	0.000484124
cg13448978	0.173573	8.8102e-05
cg13547712	-0.19598	0.000604312
cg13572638	0.228775	0.000249821
cg14166284	-0.217471	1.02357e-05
cg14181576	0.168567	0.000898429
cg14200569	0.128095	0.000604523
cg14258143	0.105035	0.00175356
cg14288483	0.18041	2.19299e-05
cg14962509	0.285331	1.00903e-05
cg15386350	-0.286107	2.8313e-05
cg15496956	0.146766	0.00181205
cg15619820	0.276688	4.61218e-06
cg15622158	0.146162	0.000659032
cg15730491	0.192033	0.00199022
cg15731035	0.186757	0.00228757
cg15924570	0.138125	0.00158529
cg16020346	0.26638	2.69662e-05
cg16137147	0.238163	6.14483e-06
cg16247183	0.124709	0.00049291
cg16427321	0.128176	0.000163725
cg16988262	-0.103977	0.0001932
cg17001566	0.176865	0.000308299
cg17006413	-0.241777	2.17174e-05
cg17025688	0.104738	0.000107697
cg17165158	0.10694	0.000371672
cg17239057	0.127863	7.74153e-05
cg17403881	-0.263232	2.84997e-05
cg17455155	0.232098	0.00168637
cg17471939	0.151359	0.000249286
cg17474422	0.200343	3.44623e-05
cg17491622	0.131398	0.00211891
cg17801840	0.143777	0.000687138
cg17841765	0.162341	0.00183766
cg17966560	0.26562	5.02771e-07
cg18107144	0.131912	8.02487e-06
cg18131141	0.218918	1.43659e-06
cg18181229	0.139832	0.000258451
cg18282079	-0.102855	0.000690505
cg18381051	0.179884	1.73238e-06
cg18788664	0.236942	0.000516065
cg18877525	-0.106417	0.000487751
cg18966232	-0.135446	0.00013155
cg19697382	0.107057	0.000130666
cg19706390	0.141905	9.26159e-06
cg19854698	-0.298443	3.68254e-06
cg19896590	-0.261088	2.88241e-06
cg19899395	0.130349	2.01267e-05
cg19911801	0.13137	0.00103403
cg19917714	-0.114068	0.000349852
cg21273275	0.314675	1.81058e-05
cg21297493	0.321404	2.85334e-07
cg21409829	-0.115541	0.000101381
cg21472517	-0.321909	2.42022e-06
cg22343877	0.118917	0.000179161
cg22396755	0.158086	2.89351e-05
cg22432982	-0.107732	0.000174674
cg22433862	0.164767	1.74655e-07
cg22698272	-0.383352	8.42447e-05
cg22714290	0.219444	6.88047e-05
cg22720392	0.20924	2.54232e-06
cg23068939	0.247077	0.00115289
cg23217622	0.126563	7.58919e-05
cg23622235	0.250037	3.52682e-08
cg23715582	0.103636	4.9014e-05
cg23894854	0.280731	1.91683e-05
cg23931819	0.108837	0.000144315
cg24299847	0.176861	0.000589658
cg24361162	0.101358	4.81699e-05
cg24411961	-0.131492	0.00143208
cg24460126	0.248277	2.14873e-06
cg24469980	0.358851	7.00933e-06
cg24658517	0.367408	2.27306e-06
cg24673742	0.139069	0.00139592
cg24685006	0.191413	1.79816e-08
cg24834436	0.102383	0.00196226
cg24999973	0.133099	4.67007e-05
cg25001102	0.217042	0.00100175
cg25367431	-0.144287	0.000273065
cg25372296	0.290697	2.21086e-05
cg25622154	0.105146	0.00121365
cg25947945	0.106966	0.000412657
cg26047066	0.255731	9.70617e-05
cg26164879	0.157327	2.88524e-05
cg26220673	0.351717	1.04492e-05
cg26530319	0.142041	2.00711e-06
cg27166581	0.167769	2.15765e-05
cg27307298	0.17961	0.000493135
cg27507254	0.106886	0.000998368
cg00035316	-0.231875	0.000109859
cg00224807	0.30458	0.000587854
cg00367962	0.155117	2.26311e-05
cg00674679	0.131722	3.93561e-05
cg00861009	0.262855	0.00012787
cg01295339	0.138582	0.00121225
cg01405040	0.151786	1.9603e-06
cg01407254	0.343905	2.66374e-05
cg01620164	0.355324	0.000264178
cg01708273	0.448595	2.18006e-10
cg01721569	-0.217268	0.000128317
cg01924952	0.347337	9.31835e-06
cg02488942	-0.288838	5.03623e-06
cg02514003	-0.217589	6.09365e-05
cg02552255	-0.160978	3.75517e-05
cg02773086	0.267422	0.000412993
cg03270710	0.107841	0.000209018
cg03350828	0.174603	0.000821476
cg03383508	0.135715	1.19699e-05
cg03562360	0.123268	0.0018222
cg03662049	0.155528	9.64292e-05
cg03675047	0.14138	1.9031e-05
cg03877767	0.165635	0.00230098
cg04003871	0.104571	0.000198561
cg04201253	0.278378	4.84249e-05
cg04214938	0.213834	0.000373806
cg04288241	-0.105519	0.000169958
cg04307702	-0.14277	0.00194841
cg04316624	0.397713	4.81041e-06
cg04329088	-0.47864	7.08769e-10
cg04364261	0.207805	3.64394e-05
cg04935434	0.365373	0.000112119
cg05021643	0.303894	2.06502e-06
cg05299459	-0.315957	1.45436e-06
cg05308656	0.124492	0.00147045
cg05864326	0.209214	0.00174688
cg05877497	0.811142	1.56658e-13
cg06520814	-0.100262	0.000450559
cg06638913	0.105467	0.000500887
cg06833110	0.781014	4.4588e-05
cg06973615	0.179955	3.18548e-05
cg06994420	0.580079	0.000192952
cg07171538	-0.216989	0.000275801
cg07214164	-0.292157	0.000162209
cg07316846	-0.469541	8.26243e-07
cg07339783	0.126856	0.000371678
cg07490070	0.140616	0.000611086
cg07566169	0.248907	1.54435e-05
cg07644196	-0.3225	0.00209854
cg07834510	-0.111237	7.47762e-05
cg07921384	0.193928	0.000146028
cg08076266	0.192154	6.38619e-07
cg08690159	-0.30827	3.60579e-05
cg08980304	0.202268	0.00148641
cg08992581	0.433876	2.16218e-12
cg09047034	0.112606	0.000193802
cg09323727	0.144231	6.49005e-06
cg09462924	0.535563	1.8118e-11
cg09535924	0.753722	1.46163e-05
cg09601912	0.137826	0.000288047
cg09726982	0.240364	5.3089e-09
cg10012393	-0.273695	5.20875e-06
cg10089801	0.108748	2.73763e-06
cg10107434	0.148655	0.000748759
cg10189962	0.106983	0.000540282
cg10236778	0.117081	0.00178417
cg10393811	0.364583	1.31552e-05
cg10503083	-0.239627	3.31252e-06
cg10507482	0.246653	3.01475e-06
cg10515731	0.256268	6.8315e-08
cg10846615	0.285278	3.19608e-05
cg11420192	-0.139365	5.61676e-05
cg11433622	0.655165	6.78611e-11
cg11972534	-0.147618	0.00188726
cg12213062	0.140453	0.000487611
cg12311815	0.100222	0.000104052
cg12387232	-0.105414	0.000363918
cg12504882	0.35673	2.18487e-09
cg12524725	-0.2176	0.000290804
cg13220917	0.10056	0.00102969
cg13264399	-0.115713	0.00153274
cg13316854	0.235414	8.21652e-05
cg13362540	0.117342	2.35481e-05
cg13407169	0.167427	0.00124469
cg13973086	0.243599	4.64598e-07
cg14400541	0.10621	5.60692e-05
cg14410016	0.130302	1.98323e-06
cg14530444	0.1549	0.000102076
cg14666564	0.205831	0.000223769
cg14775296	0.735753	1.45844e-06
cg15133748	-0.24972	1.02751e-05
cg15135762	0.113954	0.0011846
cg15575017	-0.10689	0.00159584
cg15714846	0.204844	0.000283266
cg15724256	0.214652	0.000504491
cg15812753	0.281191	5.80522e-07
cg16178603	0.555841	4.53896e-10
cg16240755	-0.177688	0.000112933
cg16472050	0.19931	0.00178454
cg16786808	0.199052	0.00123721
cg16794506	0.114293	6.71209e-05
cg16842767	0.130112	0.000104167
cg17459215	0.320006	5.09085e-05
cg17610929	0.382878	2.74379e-06
cg17651164	-0.33332	1.73476e-10
cg17787288	0.296564	1.51962e-07
cg17945789	-0.227201	3.96623e-07
cg18064824	0.389352	1.21127e-11
cg18093372	0.10018	0.00181573
cg18395327	0.242715	1.12281e-10
cg18448949	-0.2129	0.000334798
cg18844301	0.211838	3.8066e-05
cg19108747	-0.105861	4.10088e-05
cg19210770	0.222768	3.02349e-06
cg19308375	0.229227	8.63498e-07
cg19738283	0.412247	8.26874e-08
cg19825600	0.108908	2.66817e-05
cg20193363	0.177309	0.000380333
cg20417128	0.107774	0.0019811
cg20506745	0.100435	0.000103902
cg20649017	0.136011	1.86271e-05
cg20945085	0.138399	0.00197377
cg20986935	0.198347	1.47106e-05
cg21133992	0.102294	8.33018e-05
cg21270243	0.120002	8.07278e-05
cg22112075	0.145264	0.000214222
cg22306928	0.105876	0.00212209
cg22731271	0.604802	1.48051e-10
cg22856324	0.243505	0.00058082
cg22979783	0.272958	0.000427061
cg23064609	0.135341	0.000378096
cg23348270	0.214259	1.42841e-05
cg23398076	0.483373	3.13747e-08
cg23547017	0.190027	1.57932e-06
cg23875171	0.139081	0.000779188
cg23901857	-0.142445	0.00039693
cg23948843	0.129472	0.000336735
cg24360241	0.127703	7.44432e-06
cg24541426	0.2483	0.000303923
cg24743778	0.344644	1.46684e-06
cg25033515	-0.197537	0.0011213
cg25121292	0.10701	0.000805648
cg25137403	0.277994	0.000820007
cg25423004	-0.163639	0.00019039
cg25517810	-0.455241	1.17205e-06
cg25815024	0.114102	0.000580256
cg25849196	0.276213	0.000192177
cg25951210	0.175539	0.000785189
cg26120787	0.182492	0.000765597
cg26267388	0.221417	0.000261956
cg26474549	0.186418	9.07577e-05
cg26537478	0.750669	8.80885e-10
cg26628476	0.114933	5.00346e-05
cg26708100	0.133012	9.39395e-08
cg27089736	-0.224358	3.00693e-07
cg27380499	0.137474	1.08921e-06
cg00893348	0.152529	0.000835231
cg01005211	0.136822	0.000445494
cg01518889	0.213269	0.000918642
cg02062140	-0.173199	2.39666e-07
cg02387803	0.168002	0.000312315
cg02573703	0.145761	0.000969073
cg03287940	0.123185	4.04577e-06
cg03417788	-0.161731	1.58043e-05
cg04377724	0.119725	0.000165171
cg04558973	-0.111635	0.00140414
cg04682135	0.115599	0.00211666
cg04948892	0.201134	0.0011087
cg06085877	0.141109	0.00128337
cg06294561	0.275327	1.55944e-11
cg06490988	0.149635	0.00026797
cg07250128	-0.338205	0.000714728
cg07757611	-0.182534	1.57362e-05
cg09538633	0.136338	0.00133188
cg09821211	-0.143464	2.58063e-05
cg10313047	0.12042	0.000459924
cg10699852	0.234119	0.000126136
cg11324650	0.132552	7.71431e-05
cg11361636	-0.115684	0.000684659
cg11603443	0.102013	0.0017833
cg11883836	0.126044	7.44725e-05
cg11934688	0.180797	4.83717e-05
cg12121643	0.128223	0.000734665
cg12258785	0.208581	1.10981e-08
cg12307333	0.11082	0.00230502
cg12415479	-0.195629	0.000108377
cg12902206	0.161547	0.000115976
cg13496790	0.119297	0.000145699
cg13905238	0.177935	4.23004e-05
cg15106134	0.16724	0.00229261
cg15230883	-0.152576	0.00149339
cg15709989	0.120399	0.00165646
cg16262614	0.164178	0.00198194
cg16415457	0.128146	0.000760473
cg16579438	0.181443	0.000668059
cg16975587	0.269905	8.09496e-06
cg17802213	0.183708	0.00120288
cg17884327	0.20977	0.00117551
cg18172135	0.162404	4.02427e-06
cg18562578	0.320906	0.00199486
cg18768784	0.148163	0.00210762
cg19033906	-0.116466	1.4008e-05
cg19377234	0.152267	6.64452e-05
cg19759549	0.149068	0.000218202
cg20106776	0.142283	0.000500738
cg20693607	0.193231	0.00172501
cg22607164	0.140102	9.43468e-05
cg23456221	0.231511	7.47558e-06
cg24199400	0.131461	0.00180659
cg24620761	0.12169	0.00196849
cg24892362	0.104825	8.68116e-05
cg25215835	-0.158634	9.36464e-05
cg25336332	0.177345	1.63122e-05
cg25499397	0.102102	0.00165119
cg25513924	0.128482	0.000309444
cg25831075	0.137069	0.000215966
cg25930780	0.166919	3.1018e-05
cg26307117	0.273889	0.000440974
cg26389316	0.112438	0.00059413
cg26554505	0.112194	4.7686e-05
cg27136844	0.120145	0.00151519
cg27314002	0.266989	0.000208317
cg27364162	0.240202	6.69344e-05
cg27504195	0.16406	0.00148073
cg00135497	0.194294	0.00180169
cg00339488	0.119606	4.02772e-05
cg00721170	0.141325	2.7019e-07
cg01650137	0.110653	0.000472719
cg02551323	0.118107	0.000123378
cg02891686	0.165445	2.28782e-07
cg03065175	0.162441	0.000146303
cg03144922	-0.299679	2.60975e-05
cg03736795	0.424567	0.000233821
cg03972665	-0.194874	9.83618e-05
cg04392082	0.197339	0.00175601
cg04789475	0.394754	6.22227e-05
cg04810284	0.17154	0.000153863
cg05030680	-0.237159	3.44196e-07
cg05155840	0.31177	2.50087e-05
cg05230009	-0.113995	0.00156513
cg05581451	-0.146935	0.00035909
cg06842954	-0.260617	0.000160029
cg07042007	0.14709	0.00100934
cg07681935	-0.224158	1.85265e-05
cg08096684	-0.107661	1.31412e-05
cg08297751	0.310057	0.00205915
cg08384155	-0.196067	0.000263895
cg08812889	-0.135876	0.000116665
cg09363342	0.107696	7.39641e-06
cg09558281	0.122093	0.000496981
cg09781994	-0.334251	3.23281e-05
cg10055501	-0.340193	0.000318817
cg10088985	0.146019	4.87866e-07
cg10413136	0.156204	0.000402324
cg13318771	0.226367	0.000185896
cg13506653	0.224708	1.94988e-05
cg13576505	-0.282176	1.36748e-05
cg13998369	-0.220502	0.00116774
cg16055869	0.139397	0.000172932
cg16104371	-0.144586	0.000624351
cg16162058	0.194008	2.89521e-05
cg17573292	0.187448	0.00146146
cg17932096	-0.127971	0.000911642
cg19409579	0.118104	1.98021e-05
cg19777067	-0.256463	1.12101e-05
cg20291436	-0.2503	0.000579648
cg20521198	0.173844	0.00157959
cg20618651	-0.215056	0.00081231
cg20705938	-0.217552	1.46449e-06
cg20817902	0.148641	0.000237149
cg20909579	-0.130775	0.00208911
cg21726372	-0.361199	0.000336183
cg22117825	-0.100691	0.000151622
cg22659049	0.146231	0.00222105
cg22717014	-0.302463	1.53473e-06
cg23210109	0.297934	8.10211e-08
cg23649083	0.16303	3.32856e-05
cg23663774	-0.282555	0.000491872
cg23874561	0.134187	8.27162e-05
cg24721899	0.151315	0.000289097
cg25913520	-0.142991	0.000897329
cg25941985	-0.259695	0.000296762
cg26831119	-0.181638	0.000613982
cg26986681	-0.111783	0.000471206
cg27109129	0.139762	8.84944e-06
cg27218796	0.467913	0.000670523
cg27571057	0.14589	0.000634216
cg00214873	-0.102618	3.88286e-05
cg00332937	-0.2604	7.93147e-05
cg00335715	0.194142	9.53078e-05
cg00396667	-0.569786	1.0814e-08
cg00530568	0.427466	0.000185316
cg01053766	-0.186172	0.00044736
cg01192077	0.120188	0.00102006
cg01256539	0.12937	0.000174907
cg01561304	0.276532	3.59431e-08
cg01781963	0.173475	5.63022e-06
cg01984743	0.29542	1.68811e-05
cg02037307	-0.418245	1.19904e-07
cg02319354	0.108136	0.00231332
cg02385153	-0.111479	0.000290111
cg03534031	0.134858	0.00191316
cg03564865	-0.190452	1.48798e-05
cg03655371	0.168831	0.00114487
cg03827835	0.16201	0.000796847
cg03871267	0.121295	2.24458e-06
cg03883572	0.100955	7.89422e-05
cg04008613	-0.111242	0.0012229
cg04101060	-0.513523	0.000107076
cg04131890	-0.42633	1.78647e-08
cg04223420	-0.474718	8.1017e-07
cg04500312	-0.115595	0.000440676
cg05141014	0.229625	0.00156229
cg05171952	-0.587554	3.37468e-07
cg05257086	-0.247615	3.69306e-07
cg05494467	0.15462	0.000228157
cg05700724	0.209179	1.01298e-05
cg05714559	0.187796	9.47006e-05
cg06900164	0.164883	0.000166159
cg06902071	0.123849	9.88013e-06
cg07274716	-0.454518	2.3047e-07
cg07406498	-0.27394	3.91668e-08
cg07458308	0.283006	0.00047624
cg07533422	-0.243707	0.00127325
cg07603511	-0.180999	2.89022e-06
cg08373003	-0.357749	9.19621e-05
cg08587845	0.139053	1.44007e-06
cg09142313	-0.113497	0.00142204
cg09169455	0.242904	0.00040216
cg09542997	-0.249629	0.00012529
cg10536898	-0.488272	3.9413e-05
cg11206381	0.212745	0.000116459
cg11291003	-0.474156	1.82781e-07
cg11429111	0.132043	5.97155e-05
cg11891579	0.262997	4.28215e-06
cg11946503	0.124267	3.26687e-06
cg12180613	0.15265	0.000180043
cg12186317	0.122414	1.07543e-05
cg12363903	-0.475664	3.20957e-07
cg12408990	0.141221	3.04904e-05
cg12833872	0.101649	5.93531e-05
cg12980127	0.220628	4.14609e-05
cg13022905	-0.115318	0.000870583
cg13674369	-0.353244	4.6979e-08
cg14619259	0.150552	0.000153929
cg14672084	0.104261	0.000578062
cg14765933	0.184473	0.00140309
cg14986386	-0.164461	1.28763e-05
cg15037541	-0.363561	3.45535e-05
cg15132565	-0.21724	0.00139776
cg15200711	0.137842	2.64759e-06
cg15203566	0.112823	0.000759142
cg15421305	0.209567	1.21983e-07
cg15609272	0.165083	0.00185972
cg16329782	0.102353	0.000121836
cg16440442	0.203311	0.000255655
cg16525277	0.122052	7.66649e-05
cg16675054	0.137691	0.000254569
cg18063312	-0.256728	9.27387e-05
cg18140071	0.134487	0.00021185
cg18145937	0.234397	4.8898e-05
cg18331412	0.11145	0.0001868
cg18640250	0.138808	0.000141424
cg19070894	0.22201	0.000348999
cg19092317	-0.321891	2.64978e-05
cg19533958	-0.266691	0.000245324
cg19598567	-0.188282	3.72199e-05
cg19728345	0.217132	0.00112199
cg19978312	0.133979	0.000131084
cg20646359	0.112433	8.39699e-06
cg21046148	-0.238484	0.000337665
cg21545862	-0.182518	0.00182459
cg21614303	-0.446764	1.02725e-09
cg21741223	-0.147627	0.000604835
cg21811204	0.190003	0.000428739
cg21944740	-0.50021	3.23054e-09
cg22120063	-0.161644	0.00108672
cg22158992	0.187509	5.67273e-06
cg22488797	-0.478654	3.76982e-05
cg22572362	0.161169	0.000347782
cg22659676	0.114122	0.000705022
cg22827250	-0.337621	0.000829905
cg22986569	-0.10711	0.000202018
cg23064601	-0.43873	5.46076e-07
cg23094728	0.137167	2.1825e-07
cg23167035	0.108282	0.00162893
cg23292965	0.195231	1.38038e-08
cg23372684	-0.131771	2.56673e-05
cg23495453	-0.427209	2.73901e-07
cg24579851	0.12992	0.000470807
cg24593552	0.329842	0.000370681
cg24789467	0.148123	1.70507e-05
cg24792289	0.149955	0.00061502
cg25153741	0.332146	7.10876e-05
cg25916993	0.249454	0.000198526
cg25925252	0.241726	0.00114526
cg26006084	0.192937	0.000507007
cg26161368	0.233134	0.000738575
cg26444282	0.170599	0.00182034
cg26605683	0.138981	2.10147e-05
cg26620710	0.123628	0.000296581
cg26721877	0.12265	0.000609209
cg27325820	-0.590885	2.05107e-11
cg00110654	0.102499	1.41533e-05
cg00147788	-0.143239	0.000347185
cg00579921	-0.242515	0.00225448
cg00651400	0.120571	0.00139136
cg00788177	0.187507	0.000528108
cg01386978	-0.117808	0.000909845
cg01509330	-0.134518	0.00147769
cg01607625	0.110029	0.000661569
cg02612397	-0.124429	3.94163e-07
cg03585912	0.221986	3.45049e-06
cg03718241	-0.126974	7.05094e-07
cg03826642	-0.109928	0.00149915
cg04208237	0.122933	1.82178e-05
cg04406454	0.181445	6.01428e-07
cg04505252	0.115556	0.000350238
cg04820679	0.107291	0.0016023
cg04978078	0.27264	3.77966e-09
cg05224741	0.102817	6.1542e-06
cg05575614	0.158198	0.000896614
cg05943655	0.149508	3.49521e-06
cg06122871	-0.303196	3.67283e-08
cg06228491	0.181823	0.000240319
cg06630455	0.347825	8.67714e-07
cg06880028	0.127289	0.000490362
cg07145664	0.110455	0.000856177
cg07325529	-0.236164	5.60545e-06
cg07515565	0.212295	0.000100674
cg07518714	0.149694	0.000714617
cg08625990	0.173226	0.000264019
cg08877521	-0.110509	0.000515838
cg09187505	0.117908	0.000975728
cg09194778	-0.161532	0.000717157
cg09322259	0.108535	6.07666e-05
cg09323975	0.25576	0.00134838
cg09602288	0.271811	8.15901e-08
cg09722315	0.479926	2.21414e-07
cg09885851	-0.181204	5.36076e-06
cg10584587	-0.171172	3.87098e-06
cg10672567	0.121459	0.00105501
cg10836406	-0.378142	1.02071e-06
cg10899301	0.316492	0.00175163
cg11079583	0.141217	0.000677501
cg11928184	-0.270545	0.000329415
cg12011343	-0.455144	1.35166e-05
cg12320986	0.1702	5.86376e-05
cg13298147	0.327804	0.000214937
cg13351249	0.20039	6.88471e-05
cg14033039	0.154334	3.94361e-05
cg14354168	0.2313	0.000949348
cg14769991	0.103098	0.0016723
cg14775958	-0.177571	0.000755836
cg14931854	0.156945	2.7715e-05
cg14993900	0.259377	0.000225505
cg15076318	0.106197	0.00228628
cg15240033	-0.108996	2.68245e-06
cg15377111	-0.204614	0.000894313
cg15477209	-0.152926	0.00124573
cg15980539	0.181197	0.000119258
cg16226962	0.11184	0.00146315
cg16755251	0.159971	0.00222106
cg17160525	0.211615	0.000229707
cg17797360	-0.111408	0.000183233
cg17959970	0.229846	1.62153e-06
cg18499941	-0.250121	0.000956457
cg18696576	0.111832	0.00130499
cg18852515	0.215445	0.00103097
cg18942934	0.107073	0.000696908
cg20148850	0.183277	0.000213284
cg20168806	0.159538	3.74847e-07
cg20414186	0.107117	2.18736e-05
cg20865535	-0.101841	1.56786e-05
cg20906291	0.403358	2.60175e-07
cg21010202	0.30716	7.19739e-05
cg21351392	0.19475	0.000275015
cg21995304	0.184843	5.86664e-05
cg22367191	0.155457	1.13008e-05
cg22789298	0.168904	5.14852e-06
cg23070380	0.228053	8.53099e-05
cg23229143	-0.20551	0.000190782
cg23817096	0.188685	0.000270893
cg24286789	0.223212	0.000185847
cg24452128	0.100143	0.000672799
cg24544003	-0.12973	0.000916965
cg24659037	0.180332	8.33843e-05
cg24720688	0.152785	9.10199e-06
cg25394782	0.202405	0.000817337
cg25417675	0.111039	0.000241931
cg25436486	0.218255	0.000503843
cg25669593	0.104599	0.000987482
cg25937064	0.124824	0.000521597
cg27168291	0.112196	0.00137728
cg27475365	-0.183608	0.000119624
cg27568307	-0.153475	4.03926e-05
cg00095859	0.307807	0.00108197
cg00106345	0.10077	0.00166376
cg00501869	-0.152205	1.34413e-05
cg00502509	0.161016	1.64728e-05
cg01240056	0.125127	0.000482839
cg01588379	0.197625	0.000121724
cg01841651	0.158696	0.00015598
cg02115599	0.116475	0.00169222
cg02168303	0.106539	0.000487285
cg02223801	-0.125192	1.8596e-05
cg02317534	-0.171319	0.000165613
cg02820836	0.244776	0.000220703
cg03012726	0.11783	0.000138236
cg03480067	-0.15516	1.45365e-08
cg03510186	-0.245488	0.000130853
cg03727554	-0.149051	2.57932e-05
cg04102894	0.172239	0.00208891
cg04609841	0.346588	8.00869e-05
cg04804717	-0.162998	8.48985e-05
cg05211558	0.115272	3.6871e-06
cg05311410	-0.214175	0.00120636
cg05848863	0.120185	0.000145848
cg05977669	-0.159107	8.27761e-05
cg06163411	-0.108068	0.000367132
cg06288696	0.213536	1.1377e-05
cg06618764	0.169261	0.000144844
cg06638935	-0.137891	8.12165e-08
cg06736785	0.109035	0.000183208
cg06779606	0.259451	0.000198035
cg07039423	0.131949	0.000495695
cg07094915	0.135034	2.89185e-05
cg07493435	0.292953	3.2677e-06
cg07628855	-0.128728	0.000724854
cg08024169	0.117944	6.76053e-08
cg08041408	-0.195822	8.25073e-05
cg08142884	-0.129563	4.2186e-05
cg08543278	0.138076	9.81179e-05
cg08591472	-0.192317	3.29318e-05
cg08725319	-0.175977	9.25284e-05
cg09165414	-0.285042	9.00042e-07
cg09378456	-0.218627	0.000470114
cg09661370	-0.138947	0.000244269
cg10009968	-0.310681	2.43633e-06
cg10421188	0.102542	0.000343895
cg10592734	-0.263905	4.33932e-08
cg10613546	-0.134721	0.000375367
cg10716768	0.103916	0.000361464
cg11050988	0.136551	0.000585021
cg11227987	-0.25006	4.65264e-05
cg11537355	0.174799	1.22472e-07
cg11699265	0.136982	1.3119e-05
cg12270950	0.11391	0.000336775
cg12398261	-0.182107	0.000180056
cg12457909	0.212657	3.46506e-06
cg12510614	0.119589	1.77219e-06
cg12921647	0.197266	0.00214464
cg12997720	-0.216137	0.000391225
cg13302670	0.104606	3.02869e-05
cg13352750	-0.111796	0.000386971
cg14391382	-0.123346	0.000881932
cg14991769	0.129435	0.000931597
cg15050051	-0.173136	0.00033169
cg15703970	-0.101278	0.000755027
cg15800530	0.109499	0.00184708
cg16080125	0.268379	0.000462935
cg16329658	-0.156199	0.000140057
cg16625683	-0.140252	0.000354021
cg16873973	-0.163613	0.000274449
cg16928523	0.250776	0.000184617
cg16939187	0.193774	5.57398e-06
cg17431023	0.121834	1.68007e-05
cg17466857	-0.206457	0.00124085
cg17497608	-0.218627	5.48449e-07
cg17915922	-0.143172	0.00031543
cg18064706	0.109926	0.00187702
cg18090004	0.1095	1.57528e-05
cg18207099	-0.138015	3.00847e-05
cg18305365	0.18244	5.78117e-05
cg19183166	0.11814	0.000558844
cg19313311	-0.114763	0.000128221
cg19351954	0.236317	0.000326715
cg19390244	0.101191	8.88472e-05
cg20242781	0.106203	3.75118e-06
cg21852117	0.13296	0.000377082
cg21885361	0.125833	8.761e-05
cg22676516	-0.128682	0.000833689
cg23263937	-0.199045	0.00136595
cg23991636	0.129377	1.67207e-05
cg24446586	-0.175724	1.83759e-05
cg24496841	0.328077	0.000295325
cg25073700	-0.110523	0.000688739
cg25148572	0.106672	0.000251094
cg25228422	0.354751	1.4001e-05
cg25363527	-0.143322	5.06358e-05
cg25935281	0.129512	0.00163058
cg26075417	-0.193637	0.0011342
cg26124968	0.101869	0.00211719
cg26305174	0.174672	0.000545512
cg26698749	0.15058	0.000722938
cg26975184	-0.144299	0.000241849
cg27071152	0.316819	2.89479e-07
cg27356513	0.138229	1.63506e-06
cg27364766	-0.114976	0.000977222
cg27435498	0.100336	0.000654178
cg00111335	-0.239549	0.000593846
cg01224520	0.14335	0.00113638
cg01423393	0.124258	0.000377016
cg02840179	-0.302266	0.000108165
cg02886375	-0.180013	0.000504058
cg03081118	-0.117406	0.00108751
cg03899054	-0.111552	0.000794029
cg03979241	0.10789	2.11881e-05
cg04552625	-0.135759	0.000646708
cg04624228	0.198006	8.84419e-05
cg05499054	0.33537	6.28108e-07
cg05580671	-0.105704	5.7393e-06
cg05943122	-0.178667	1.60982e-06
cg06398396	0.10133	0.00148372
cg07284231	0.114898	0.00220241
cg07486230	0.192816	7.86333e-05
cg07563765	0.118055	0.00106943
cg07756647	-0.163627	0.00122194
cg08194989	0.104157	0.000570994
cg08247552	-0.135012	0.000107937
cg08586642	-0.12958	6.32029e-05
cg08775382	-0.207635	1.36317e-05
cg08952300	-0.102345	0.00050166
cg10764196	-0.111075	1.18856e-05
cg10806146	-0.10531	0.000569769
cg10964944	0.192583	0.00153422
cg11539066	-0.10004	0.00117948
cg11711501	0.258936	0.00143348
cg11878331	-0.263246	2.62545e-05
cg14635466	0.146973	0.000164058
cg15277906	0.198528	6.17783e-08
cg15693780	-0.262233	5.39488e-06
cg16906092	-0.101065	0.000203566
cg17076635	0.156311	0.00141216
cg17080893	0.10143	0.000419601
cg17290127	0.115849	0.00119014
cg17635294	-0.239484	0.00104294
cg17973038	0.197308	1.04613e-05
cg17999376	0.207926	2.86166e-05
cg18061197	0.153055	0.00148855
cg19307528	0.17481	0.00138595
cg19840493	-0.121743	2.96141e-05
cg19888654	0.157151	1.41951e-05
cg19998835	-0.127202	0.000950493
cg20100745	0.114132	0.000616083
cg20386316	-0.249872	4.9076e-05
cg20577468	0.163455	4.48909e-05
cg20995089	-0.105507	0.0010375
cg21966656	-0.118248	0.00162508
cg22352078	0.128749	7.19725e-05
cg22529664	-0.185753	0.00178851
cg22816462	0.175662	0.000626294
cg23586322	0.155538	0.000742401
cg24318091	-0.138664	0.00200501
cg24859937	0.166829	1.22298e-05
cg25460807	0.120818	0.000625498
cg26387966	0.141172	0.000853625
cg26718033	-0.161378	0.000904128
cg26947626	-0.205118	0.0005136
cg27481708	0.116033	0.000761583
cg13446474	0.210614	6.63039e-06
cg13590117	-0.176781	0.000221785
cg13682333	0.166154	0.000512547
cg13708974	0.198119	0.000402571
cg13730105	0.162491	0.000349501
cg13784312	0.128892	0.000600555
cg13788625	-0.160544	5.77662e-05
cg13794641	-0.104788	1.27219e-05
cg13869648	-0.147044	0.00149755
cg13872238	0.134099	0.00143233
cg13928733	0.296323	7.40921e-05
cg13947167	0.121831	4.09962e-05
cg13993183	0.163538	0.000292728
cg14035368	0.15647	0.000290768
cg14048880	0.138321	0.000669984
cg14132364	0.154651	0.000170705
cg14143574	-0.222003	1.78923e-05
cg14160020	-0.167756	0.000159838
cg14204784	0.191618	0.000114626
cg14225031	0.238124	6.27834e-06
cg14273355	-0.254782	0.000113733
cg14447710	-0.20566	0.000467473
cg14473662	0.198493	0.00168838
cg00127505	-0.290863	5.06272e-05
cg00152946	0.126036	0.000180587
cg00177787	-0.24406	1.80104e-05
cg00377344	0.109695	0.00193035
cg00839129	-0.31977	2.83488e-06
cg00995253	0.197432	6.3046e-05
cg01391063	0.141185	0.000218578
cg01512840	0.122783	0.00112972
cg02088470	-0.164712	2.5273e-06
cg02112154	-0.173282	0.000893397
cg02249577	0.104634	0.00203611
cg02645852	-0.23075	3.07212e-06
cg02866076	-0.182351	4.53258e-05
cg02995791	-0.184039	3.62602e-08
cg03294704	-0.174345	0.000406203
cg03422944	0.137893	0.000602986
cg03704894	-0.125423	1.79523e-05
cg04339613	-0.215278	0.00209449
cg04359418	0.165062	0.000159751
cg04532613	0.128883	0.000132991
cg04564980	0.130333	0.000742387
cg04904609	-0.337088	2.97476e-05
cg05014727	0.135587	0.000656248
cg05034973	0.257613	0.000261176
cg05226959	-0.140091	1.42562e-05
cg06041695	-0.106376	1.86838e-06
cg06489728	-0.200432	5.67299e-07
cg06972969	0.222645	8.58802e-05
cg07249433	0.176247	9.57687e-05
cg07251141	-0.213987	0.00140402
cg07646467	0.190057	0.000323742
cg07675184	0.247732	4.30416e-06
cg07785737	0.12649	0.00112822
cg07990582	-0.181876	1.26576e-05
cg08485649	-0.120109	0.000512157
cg08994060	0.118164	0.000674771
cg09176256	0.251146	0.000215662
cg09287096	-0.223488	5.93752e-11
cg09334277	0.334152	2.23494e-05
cg09689404	0.126453	0.00162151
cg09690597	0.157361	0.000162738
cg10081626	0.116367	3.59278e-05
cg10830219	-0.213536	3.81547e-06
cg10888790	-0.188456	0.000624689
cg11468148	0.126337	0.000575965
cg11580615	0.312231	2.28711e-06
cg11740348	0.200947	0.00162624
cg12093371	0.238509	2.78028e-05
cg12223502	0.136442	0.000586207
cg12787323	0.248578	2.5365e-05
cg12798492	-0.231781	0.000142648
cg13166642	0.127244	0.000911615
cg13504411	-0.337553	1.23445e-08
cg13637654	0.125345	6.39505e-05
cg14043803	-0.188506	1.21795e-05
cg14115325	-0.484479	6.22234e-10
cg14354327	-0.121363	0.00178702
cg14676407	0.15232	1.26615e-05
cg14722226	-0.124219	2.09523e-05
cg14971320	0.109146	3.89212e-05
cg15278109	0.106536	5.24875e-05
cg15292765	0.138967	0.000292951
cg16063747	0.290361	2.35613e-05
cg16296438	-0.13395	0.000253232
cg16314733	-0.329172	5.0114e-05
cg16589299	-0.32634	0.00126614
cg16606347	-0.189529	0.000986737
cg16620392	-0.281957	1.17217e-05
cg16700920	-0.156492	6.36244e-06
cg17079987	-0.11381	0.00107796
cg17160984	-0.343783	1.74508e-06
cg17504591	0.115318	0.00224067
cg17575314	0.198665	0.000130054
cg17641566	0.180859	0.000794303
cg17757980	0.108478	0.000159917
cg17841267	0.311999	0.000105178
cg19163058	-0.261066	2.45719e-07
cg19197888	0.16761	0.000979507
cg19220719	-0.137558	0.00129355
cg19232382	-0.168904	0.00158628
cg19533322	-0.272004	1.28612e-06
cg19912142	0.478637	2.11459e-09
cg20099104	0.124946	0.00189561
cg20386580	0.131453	0.000226698
cg20496568	-0.144076	0.000194239
cg20692337	-0.131291	0.000164009
cg20709805	-0.117774	5.4785e-05
cg22806341	0.154892	2.59083e-05
cg23932491	0.255286	0.00180393
cg25303150	0.11365	0.000852615
cg25324047	0.18956	0.00155497
cg25394505	0.164948	0.00133563
cg26392708	-0.112377	0.000519876
cg26435178	0.106406	4.62387e-05
cg27003782	0.191948	4.35454e-05
cg27313690	-0.104833	1.85365e-05
cg27358154	0.248465	0.000229312
cg27437721	0.101589	0.000115793
cg27596297	0.204268	0.000829793
cg00378999	0.26795	0.00136049
cg01562537	0.126433	0.00125861
cg01657758	0.165749	0.00146506
cg04310460	0.138236	1.07728e-05
cg04547675	0.12453	0.000515328
cg04661591	-0.153568	8.08416e-06
cg04986336	-0.118327	1.34009e-06
cg05233289	0.344871	0.000518585
cg05404005	0.103743	0.000132112
cg05705018	-0.100411	0.000108341
cg05754939	0.12882	0.000123158
cg05793444	-0.123217	0.000190822
cg06015781	0.113542	0.000709402
cg06154903	0.135101	0.00164974
cg06299284	0.255683	3.24668e-05
cg06351643	0.107456	0.00231338
cg06549238	0.113521	0.00124938
cg06589191	-0.188006	3.37824e-06
cg06699669	-0.100318	0.00176265
cg06911753	0.116565	1.00301e-05
cg06960356	0.231232	3.96275e-06
cg07067744	0.189329	0.00147782
cg07415423	0.104016	0.000102369
cg07419975	-0.147427	2.55359e-06
cg07464206	0.124278	0.000380536
cg07734975	0.219235	0.000217694
cg07976064	0.180976	0.000526127
cg08106165	0.123445	0.000151162
cg08269485	0.102802	0.000114886
cg08356637	-0.101248	0.000181124
cg08496523	0.127317	0.000764939
cg09174502	-0.281167	7.00022e-07
cg10158843	0.157851	7.68328e-05
cg10333023	0.105746	0.000250538
cg10356767	-0.254685	1.50272e-05
cg10900641	0.193457	0.000219115
cg11960377	-0.129278	0.00116389
cg12264934	-0.139283	0.000160495
cg12341202	0.171515	2.30377e-08
cg12355172	-0.139498	4.78836e-07
cg12804791	0.119374	0.000513278
cg13608733	0.191516	1.72539e-05
cg13734833	0.279145	0.00182178
cg13792913	0.14935	4.9208e-06
cg14204619	-0.101921	1.26009e-05
cg14433983	0.165425	0.000529252
cg15508379	0.100528	6.97433e-05
cg15812599	-0.197344	5.1524e-05
cg16151451	0.10106	0.000863661
cg16715129	0.116816	0.00198143
cg17282004	0.109956	0.000182556
cg17446339	-0.250097	0.00231568
cg17709804	0.217518	0.000401161
cg18356785	0.138477	0.000403754
cg18395917	0.283699	6.89692e-06
cg18971175	-0.229622	0.000983941
cg19795594	0.15348	0.00186063
cg19964761	-0.221494	2.82912e-06
cg19977004	0.228708	0.00165572
cg20139338	0.159044	2.57882e-06
cg20272155	0.155516	7.49823e-05
cg20278269	-0.150623	0.00137171
cg20340346	-0.137392	0.0002413
cg20494635	0.104043	0.00053983
cg20792294	0.140651	7.92255e-05
cg21198219	0.102034	5.68013e-06
cg21893358	0.105187	0.000430845
cg21999471	0.135019	0.00209991
cg22254463	0.133172	0.00044714
cg22985451	0.114434	0.000521667
cg23030069	0.149869	0.00112315
cg23049234	0.129033	2.80624e-05
cg23279335	0.177938	1.44145e-06
cg23312425	0.149085	0.000142697
cg23475955	0.112328	0.000859335
cg24317122	0.14821	2.27887e-06
cg24712243	0.13732	4.89547e-05
cg24935217	0.168921	0.000279817
cg25038954	0.14385	0.000288677
cg25168700	0.141865	1.63324e-05
cg25852095	-0.191248	0.000141866
cg26090849	-0.14105	6.35424e-05
cg26140293	0.16247	0.000487149
cg26340149	0.119533	0.00139871
cg27431761	0.129069	0.0014587
cg00510160	0.186598	9.80092e-06
cg00873601	0.102195	0.0010915
cg01184975	0.626384	5.63857e-06
cg01394199	0.130336	0.000508875
cg01519253	0.353961	8.60329e-10
cg01614102	0.134848	2.95293e-05
cg01805480	0.149337	0.000325127
cg01899676	0.191557	0.000670495
cg01944484	-0.186103	0.000209229
cg02046247	-0.1865	0.00100729
cg02139848	-0.106323	0.00200161
cg02506248	0.433165	2.4561e-08
cg02563349	0.270694	4.66942e-07
cg02580923	0.129303	0.00120398
cg03352106	-0.143873	0.00178729
cg03784363	-0.107806	0.000798166
cg04053108	0.173188	0.000128269
cg04562909	0.268571	0.00184629
cg04615460	0.220372	3.03069e-07
cg04850731	0.268991	3.63548e-10
cg05222995	0.276727	3.64092e-07
cg05769349	0.481266	1.77116e-05
cg05835276	0.227154	6.80328e-05
cg06582782	0.352849	0.00126133
cg06717565	0.290764	2.97651e-05
cg06734406	0.143497	0.000696203
cg06911121	0.520932	7.28654e-05
cg06960600	0.186639	4.1557e-06
cg07986199	-0.102757	0.000904473
cg09152401	0.154562	0.00171498
cg09168808	0.201371	1.41791e-05
cg09481537	0.134118	0.00138237
cg09596707	-0.318133	0.000774448
cg10426234	-0.275494	2.27602e-05
cg10787614	-0.103324	0.000107702
cg10800464	0.143439	0.0021371
cg10831607	0.158848	5.26075e-05
cg11050793	0.216967	6.06973e-05
cg11064034	0.536949	2.0497e-07
cg11112911	-0.117765	0.000223753
cg11322252	0.26189	2.06074e-07
cg11357746	0.417273	0.000142548
cg11551216	0.219775	2.76545e-05
cg11691561	0.402099	2.18424e-09
cg12437821	0.62959	8.11238e-11
cg12512286	-0.11598	0.000650341
cg12590521	0.137941	0.000509842
cg12610207	0.506134	5.06138e-05
cg12670347	0.203114	0.000169664
cg13212283	0.150513	0.000182091
cg13322722	0.122816	0.000387011
cg13504434	0.100494	0.000427525
cg13645530	0.18545	0.000993623
cg13654797	0.337963	1.58276e-10
cg13718418	-0.175008	4.2228e-05
cg13880565	0.108634	0.000514438
cg14591001	-0.110474	0.00159241
cg14987787	0.248961	0.000324455
cg15048461	-0.146299	3.60959e-05
cg15261861	0.112075	0.00105857
cg15617609	-0.103791	0.00038421
cg16413687	-0.136201	0.00119555
cg16458436	0.295069	1.00695e-08
cg16559598	0.548034	4.11756e-08
cg16609260	0.274533	9.19619e-06
cg16721194	-0.118509	2.16103e-05
cg17062305	-0.125569	0.000197627
cg17367616	0.145768	3.4681e-06
cg17420058	-0.110283	0.00112312
cg18041884	0.10317	0.00111263
cg18470839	0.364652	2.55199e-10
cg19091036	0.317079	3.15464e-06
cg19421125	0.180166	0.000475253
cg19447686	0.15097	1.99883e-07
cg19658522	-0.18055	1.24494e-05
cg19748840	-0.217943	0.000759481
cg20111978	0.17484	0.000948099
cg20249252	0.555401	0.000231319
cg20307896	0.412098	2.87738e-09
cg20462512	0.140091	0.000401262
cg20739205	0.209973	3.03844e-06
cg20837463	0.268903	1.50756e-07
cg21229570	0.265695	1.06919e-05
cg21795074	-0.161976	0.000915813
cg21827674	0.161909	0.00143921
cg22215815	0.172396	1.48222e-07
cg22327646	0.225888	5.75852e-08
cg22773899	0.271474	9.9052e-09
cg22912997	0.387712	1.40008e-10
cg23143210	-0.263207	3.91186e-07
cg23342718	0.119821	0.000124217
cg24270710	-0.135828	0.00229241
cg24680632	0.109721	0.001149
cg25399352	0.319779	0.00130511
cg25477769	0.100447	5.09944e-05
cg25482146	0.112018	0.00017587
cg25670567	0.114337	0.00020801
cg25819846	-0.128631	0.000161119
cg26113809	0.170447	0.00176999
cg26328335	0.135594	0.000144055
cg26343001	0.214845	0.00103554
cg26364947	-0.173159	4.24269e-05
cg26396455	0.223037	5.20214e-07
cg26467753	0.162299	3.66556e-05
cg26502610	-0.120052	7.94482e-06
cg26940807	-0.169039	0.000360875
cg00295794	0.108275	1.01321e-05
cg01569664	-0.172139	6.6158e-05
cg01792403	0.122405	4.4809e-06
cg01810471	-0.174386	0.000116643
cg02121529	0.165285	0.000166583
cg02247178	0.195459	0.000874295
cg02305586	-0.168152	2.45094e-06
cg02674384	0.106174	0.00108766
cg03202693	0.179353	4.39258e-05
cg03786327	0.202846	3.68772e-05
cg04579493	0.109582	1.10183e-05
cg05505763	-0.278059	3.88352e-06
cg08018585	0.142035	0.000103646
cg08236182	-0.110775	9.01743e-05
cg08379987	0.112967	0.000427181
cg09714458	0.143712	0.000562339
cg10067723	0.149179	3.74961e-05
cg10416814	-0.166685	0.00071572
cg10523198	0.106507	0.000871896
cg11030811	0.144805	0.000314027
cg11350504	-0.338351	2.78815e-07
cg11502555	0.184285	4.88748e-06
cg13436155	0.236051	6.09596e-06
cg13941474	-0.124176	5.80681e-05
cg14534144	0.238772	9.66776e-06
cg16100355	-0.152643	0.00166242
cg16144206	-0.151311	0.000457612
cg16760130	0.203267	4.29496e-06
cg17541290	0.117432	0.00182081
cg18091046	0.135259	0.00192035
cg18161327	0.332351	2.49164e-09
cg18387839	-0.260856	1.74989e-05
cg18543610	0.173753	1.36129e-06
cg19068510	0.140249	2.18314e-07
cg19535358	-0.200884	1.22436e-06
cg20165520	0.111243	0.00211159
cg20196215	-0.106036	0.00128329
cg20566449	-0.240369	7.40343e-06
cg21100077	0.196766	4.36326e-06
cg21849844	0.112262	3.92611e-07
cg22369786	-0.438728	1.25093e-07
cg22489321	0.169629	1.42438e-06
cg22915373	-0.237381	0.000462706
cg23167246	0.241067	3.30652e-09
cg23739746	-0.274188	1.26758e-05
cg24113818	0.233224	0.000869602
cg25461801	0.176289	1.42808e-05
cg00762160	0.326453	8.49764e-06
cg00841988	0.176416	0.00147033
cg00912247	-0.166838	0.000647669
cg00970313	0.376802	3.85869e-06
cg01538305	0.122368	0.000340348
cg01574481	0.217073	0.000686909
cg01627823	0.281286	3.85102e-08
cg01843946	0.246655	0.000318781
cg01972418	0.158346	6.4692e-06
cg02237629	0.275569	3.96705e-08
cg02854229	0.156126	0.000511747
cg04141770	0.158016	0.000167093
cg04213900	0.273854	8.70453e-07
cg04415798	0.473059	2.1209e-07
cg04425614	0.148598	0.00194867
cg04711852	0.299379	0.000117436
cg05212706	0.206492	0.000214327
cg05324774	-0.124461	0.000748309
cg05854694	-0.371858	1.35836e-06
cg06883544	0.268893	5.88502e-08
cg06966811	0.12265	0.000280984
cg08175591	0.108617	0.00058698
cg09209510	0.228465	1.73937e-06
cg10137231	0.126187	0.00146912
cg10399005	-0.181075	0.00119254
cg10755235	0.148056	5.01283e-05
cg10858480	-0.292781	1.34332e-07
cg11874976	0.128146	0.000331783
cg12077685	0.228671	0.000387939
cg12103037	0.125558	3.33839e-05
cg12811449	0.346034	1.06983e-07
cg12811617	0.150697	0.000851642
cg13019491	0.357332	9.26335e-08
cg13023870	0.362953	6.94311e-06
cg13252700	0.157105	0.00152813
cg13539545	0.114876	0.000476743
cg14282221	0.193065	8.80424e-06
cg14329889	0.170531	0.000328577
cg14507337	0.309907	7.90162e-06
cg15425541	-0.188945	7.85193e-05
cg15443535	0.126396	0.00020483
cg15848561	0.157212	0.0018995
cg16262963	-0.137144	9.1736e-05
cg16793394	0.125083	0.000155513
cg18280830	0.246638	1.41414e-07
cg18451814	0.144807	5.27717e-05
cg18630178	0.116657	2.06839e-05
cg18639233	0.105299	0.00101432
cg18695670	-0.122874	0.000123916
cg19456540	0.304943	5.84289e-06
cg19550904	0.186367	1.68507e-05
cg19610529	-0.357072	1.16347e-06
cg19631264	-0.149257	7.28088e-07
cg19741660	0.139261	0.000819361
cg19871940	0.19949	4.23734e-05
cg19881557	-0.127819	6.23541e-05
cg19981568	0.42547	1.18804e-06
cg20008148	0.115967	0.000436401
cg20073272	-0.15902	0.000135385
cg20475486	-0.143097	0.000287894
cg20981086	0.122211	8.91448e-05
cg21026830	0.155581	0.000383853
cg21072567	0.102714	0.00156105
cg21227253	0.150372	0.0021049
cg23005102	-0.172773	0.00174412
cg23052830	-0.157521	0.00071225
cg23322933	-0.306656	6.91944e-06
cg23660866	0.214311	3.63622e-05
cg23683588	0.316201	2.69497e-05
cg24996930	0.122999	3.35407e-05
cg26094789	0.205098	8.56452e-07
cg26116969	-0.125683	0.000251376
cg26195829	-0.351152	1.0563e-05
cg26947448	0.145188	2.17809e-05
cg26967100	-0.232648	1.52327e-05
cg27123256	0.126487	7.75012e-05
cg00130808	-0.162539	4.22755e-08
cg00225006	-0.100263	0.00232231
cg00691830	0.1894	0.00200196
cg00870269	-0.240823	2.6702e-07
cg01756461	0.140352	0.000408436
cg02312175	0.129326	4.19487e-06
cg02377544	0.233279	5.44567e-05
cg04640920	-0.105975	2.35365e-06
cg06063519	-0.11836	3.63307e-05
cg06532379	0.100731	3.20952e-05
cg06620896	0.194971	9.60277e-07
cg07521193	-0.146811	0.000185712
cg08036502	0.115017	2.41291e-05
cg10275315	-0.220742	0.00152563
cg10763234	0.180645	0.000344234
cg12418190	0.23125	2.18405e-10
cg12500876	0.103919	0.00033472
cg12560020	0.242851	0.00106728
cg12758090	0.112527	3.49344e-06
cg13181974	0.334984	0.000356628
cg14475966	-0.124207	3.01379e-05
cg16523643	0.226182	0.000136313
cg16656979	0.305931	2.15181e-09
cg16670554	-0.153337	0.00104947
cg16701059	0.148872	0.000778793
cg16718263	0.102872	0.000419943
cg17179314	0.139106	0.000835543
cg18173726	0.131917	2.39458e-07
cg18175898	-0.113615	2.35178e-05
cg18388910	0.109396	9.17824e-06
cg19010490	0.214781	0.00048207
cg20703122	0.171855	0.000104628
cg22444584	-0.324853	8.98865e-06
cg24714106	-0.167258	6.6978e-05
cg26906251	-0.106915	0.000695638
cg27031435	0.14415	1.48515e-06
cg27649239	-0.278093	4.18211e-05
cg00010954	0.191808	8.55286e-06
cg00049664	0.163796	0.00093802
cg00346244	-0.1689	1.08164e-06
cg00509108	0.127287	1.13766e-05
cg00630420	-0.31921	7.18422e-05
cg00685614	0.22998	1.26966e-07
cg00764796	0.144066	6.83055e-05
cg00809164	0.117576	6.86526e-06
cg00912337	0.141709	9.52503e-05
cg00933696	0.127606	4.25455e-05
cg00944421	0.227747	0.000948021
cg01064265	-0.495062	1.0282e-07
cg01727408	-0.11177	0.000145221
cg01897156	0.162208	0.000185181
cg02007567	0.109482	8.8881e-05
cg02050232	0.128458	0.000672005
cg02136452	0.101313	4.97656e-06
cg02260710	-0.256762	2.64654e-05
cg02264459	0.117587	1.16617e-05
cg02388378	0.421168	2.3727e-05
cg02602550	-0.345807	6.90913e-08
cg02622133	0.22996	0.000268351
cg02648441	0.164788	7.33711e-05
cg03082589	-0.12566	4.71724e-05
cg03430116	-0.11321	0.000565412
cg03512577	0.140462	0.000173378
cg03684571	-0.51626	1.64433e-11
cg03685886	0.144199	0.000830529
cg03825234	-0.305441	7.7487e-05
cg04328477	0.129959	0.000380054
cg04340928	-0.142414	1.42551e-06
cg04513006	0.18558	0.00015905
cg04922015	0.377857	5.52528e-07
cg05001964	0.106217	0.000356445
cg05079049	-0.297687	3.10504e-07
cg05350293	0.108011	0.000339269
cg05434641	0.106897	0.000458736
cg05546863	0.110705	0.000820934
cg05663278	-0.170371	0.000435401
cg05752315	-0.163273	8.14231e-07
cg05835346	0.158871	1.85866e-05
cg05848579	-0.145681	0.000257161
cg06005098	-0.219702	3.19843e-05
cg06150195	0.106348	0.000425376
cg06158111	-0.168914	0.000815295
cg06375652	0.116703	0.000753716
cg06666025	0.149909	0.00100905
cg07315493	-0.102149	0.000328746
cg07452217	0.265391	9.89109e-06
cg07455757	0.32233	0.00097184
cg07505018	0.440352	4.59236e-05
cg07541744	-0.31015	6.68642e-05
cg07719621	0.229577	0.000117496
cg08071282	-0.11442	0.000174439
cg08195491	0.179603	8.01681e-06
cg08273874	0.143772	0.00106722
cg08347500	0.19205	7.02994e-05
cg08448886	-0.103765	2.54162e-05
cg08511886	0.154204	0.00120269
cg08595667	-0.200766	6.20615e-05
cg08631502	0.256221	1.76687e-05
cg08755784	-0.155276	0.000567841
cg08871474	-0.257583	8.74729e-06
cg08886823	0.204763	8.46928e-06
cg09238332	-0.20141	0.00113668
cg09249980	-0.317289	1.22241e-07
cg09289148	0.210372	0.000287369
cg09492451	0.288306	7.90074e-06
cg09579685	0.175189	0.000242016
cg09780964	0.20863	9.19223e-05
cg09791621	0.307051	6.18806e-05
cg09851343	-0.139695	4.83334e-05
cg10218510	0.162212	0.00016828
cg10244976	-0.147056	0.00221414
cg10296755	0.104754	0.00097086
cg10303978	0.22499	0.00160433
cg10473367	-0.111473	0.00215003
cg16626067	0.15922	0.000124111
cg16642791	0.40221	1.01822e-06
cg16750777	0.128267	0.000949018
cg16783204	0.207777	2.09176e-06
cg26515378	0.104215	7.17374e-05
cg26540647	-0.156459	0.00176346
cg26827394	-0.109138	0.000296248
cg26919100	0.147219	0.00187471
cg27048684	-0.237735	0.0021588
cg27063372	0.145673	1.6259e-05
cg27064482	0.151841	9.56004e-05
cg27272853	-0.280584	1.89808e-06
cg27347146	0.192142	4.35329e-05
cg27464846	-0.192683	0.000349051
cg27581211	0.231642	0.000417836
cg00003625	0.109252	0.00201869
cg00011616	0.159096	0.000190228
cg00598429	0.113383	1.07864e-06
cg00682096	-0.338141	3.18839e-06
cg00711072	-0.229806	4.72102e-05
cg01132893	-0.114443	0.00190927
cg01231183	0.125027	0.00145433
cg01306824	0.105059	8.27335e-05
cg01465169	0.130719	0.000547374
cg01759909	0.118388	0.00141315
cg01774894	-0.333375	3.52439e-05
cg02497558	-0.328166	0.000113652
cg02749463	-0.37268	0.000424461
cg03255749	0.161831	0.000237582
cg03656099	0.276802	1.17644e-06
cg04014328	-0.380374	6.56509e-05
cg04117801	-0.39235	0.00207567
cg04184297	0.15022	0.000709807
cg04383154	0.205904	8.31262e-05
cg04800503	-0.27722	0.000236481
cg04904318	-0.275478	5.70154e-06
cg05490023	-0.153829	0.000236876
cg05552184	-0.34389	0.000307674
cg05982686	0.114108	0.000258207
cg06061257	-0.106707	0.00188829
cg06210215	0.108879	3.84911e-07
cg06218079	0.192872	0.00115694
cg06365535	-0.126216	0.000338388
cg06932713	0.111927	5.62026e-05
cg07077858	-0.193305	5.56957e-05
cg08296680	0.227434	0.000142148
cg08454053	0.103018	0.000399697
cg08574915	0.191003	2.05588e-06
cg08817507	0.110883	0.000249603
cg09013220	0.148375	0.000632837
cg09401661	0.127725	0.000456662
cg09476950	0.117847	6.17088e-05
cg10165801	-0.439888	3.51436e-05
cg10186366	0.119702	0.000162082
cg10308785	-0.382973	0.000603557
cg10690919	0.102011	0.000470617
cg10801328	0.15074	0.000583675
cg11085454	-0.107655	0.000308816
cg11849086	0.140141	0.00103023
cg12121660	0.259808	3.66593e-05
cg12131828	-0.122355	0.00193656
cg12284789	0.178349	0.000291
cg12563935	-0.214403	2.85826e-06
cg12744859	-0.362067	5.84111e-06
cg12893736	0.132769	8.43178e-05
cg12999453	0.281591	0.000378712
cg13293524	-0.470438	0.000174625
cg13377102	0.15906	0.000343859
cg14016875	0.105123	0.000663168
cg14195925	-0.208955	5.43744e-05
cg14244013	0.337224	4.16106e-05
cg14438885	0.193754	0.000361933
cg14625581	0.182116	1.21238e-05
cg14652587	0.187371	2.20497e-06
cg14654468	0.17212	8.74719e-08
cg14897838	0.110339	0.000172794
cg15255390	-0.326845	2.76843e-05
cg15951188	0.159858	0.000154527
cg16144883	0.138494	0.0020207
cg16513459	0.134415	0.000188949
cg16810279	0.102322	0.000750479
cg17054485	-0.286879	2.1502e-05
cg17062109	-0.235702	0.00173903
cg18002447	0.202008	0.00220856
cg18223453	0.167159	0.000637718
cg18637486	0.120444	0.000473066
cg18717167	0.180877	4.87917e-05
cg19021197	0.132664	0.0013243
cg19047660	-0.198575	0.00212457
cg19047868	-0.262721	5.09769e-06
cg19227924	0.145762	1.88294e-05
cg19236493	-0.452261	1.99986e-06
cg19618897	0.144861	0.00201175
cg19773546	0.123105	0.000475748
cg19816642	0.150226	0.00222221
cg19986012	-0.273609	0.000239288
cg20152539	0.105049	0.00201274
cg20245757	-0.114097	0.000465096
cg20275928	0.113655	0.0011796
cg20591728	-0.265294	0.000146909
cg20899146	-0.118129	0.00110655
cg21017569	0.189826	0.000147604
cg21082028	-0.341464	1.54657e-07
cg21101720	0.18189	0.000165762
cg21327194	0.114956	4.67703e-05
cg21389753	0.362703	0.00147279
cg21399057	-0.268349	0.000278352
cg21915678	-0.271069	7.0764e-08
cg21936552	0.126503	7.27656e-05
cg21977075	-0.130806	4.53918e-05
cg22005990	-0.35739	4.97311e-08
cg22230229	0.341198	0.00131764
cg22382854	0.111848	0.000201625
cg22583148	-0.386829	3.74347e-06
cg22660933	-0.364375	1.87133e-05
cg22807449	-0.257438	9.16862e-08
cg23014425	-0.277376	3.58961e-06
cg23179181	0.119347	1.21701e-05
cg23244877	0.12572	0.000114045
cg23515853	0.311769	0.00187461
cg24030622	-0.163218	0.000121349
cg24095592	-0.180169	5.77532e-08
cg24157219	-0.116272	5.89967e-05
cg24672833	-0.127422	0.00119271
cg24775616	0.103164	0.000627884
cg24900666	-0.197963	0.000679407
cg25051233	0.298976	9.0135e-08
cg25563256	0.203194	0.00217821
cg25660390	0.150466	1.03712e-06
cg25875702	0.193586	8.33571e-05
cg25900280	-0.130328	1.86689e-05
cg26089877	0.196053	1.23066e-05
cg26299044	-0.21911	2.68519e-05
cg26663490	0.18721	5.75404e-05
cg27125849	0.155979	0.000124214
cg27143703	0.201694	0.000217174
cg27656658	-0.211983	0.000513489
cg00706570	-0.319121	3.59803e-05
cg05385879	-0.230466	1.57517e-09
cg06167221	0.185193	0.000806477
cg07461111	-0.171045	0.00215109
cg12709669	0.1103	0.000320794
cg14940871	-0.103715	0.000147984
cg16286755	-0.193472	0.000276444
cg16288354	-0.152953	0.00025319
cg19283806	-0.197127	7.60484e-05
cg27019645	0.213023	9.29177e-05
cg00330929	0.185072	1.75122e-05
cg00378510	0.301191	2.91998e-05
cg01085362	0.113339	2.85498e-05
cg01515802	-0.15362	0.00198178
cg02001279	0.117914	0.000757433
cg02447462	-0.151505	7.10347e-05
cg02770751	-0.166581	0.00213318
cg03199239	0.145912	0.00102292
cg03239935	0.141665	3.39321e-05
cg03256597	0.155549	0.00100616
cg03634854	0.127199	0.000700574
cg04271289	-0.215225	0.000314096
cg04661001	0.12518	0.000260316
cg04709736	0.246944	0.00101855
cg05211836	0.10215	0.000830063
cg05250932	-0.128991	0.00129568
cg05374956	0.191551	5.02959e-05
cg06400446	-0.221122	4.44308e-09
cg06470424	0.121184	0.00199727
cg08061360	-0.156012	2.27168e-06
cg08198330	-0.156759	0.00051924
cg08438705	-0.181793	0.00187056
cg08607018	0.166275	0.000947347
cg09370594	0.438056	4.23362e-07
cg10589577	0.22738	0.000122679
cg10709246	0.283025	8.76457e-05
cg11738486	0.123299	0.00110837
cg11749672	0.109185	0.000252392
cg12984036	-0.100447	0.00102179
cg13348905	-0.101163	0.000593515
cg13407975	0.307375	0.000169384
cg13545089	0.13089	9.57266e-08
cg13740135	0.143241	0.00217021
cg13775627	-0.1389	0.000668706
cg14295482	0.116083	4.72647e-05
cg14337655	0.116439	3.42614e-05
cg15531272	0.109449	5.45516e-05
cg16505856	0.169233	0.000965869
cg16849024	0.1313	0.000117654
cg17759274	0.185928	0.000437363
cg19043450	-0.173647	2.57683e-08
cg19212949	-0.188724	3.62487e-07
cg20748533	-0.133707	4.56116e-06
cg21869609	0.283349	0.000302618
cg21878746	-0.160797	0.00030074
cg22216738	0.139978	0.00017902
cg22372096	0.123552	2.36435e-05
cg22816913	-0.160358	0.00112484
cg23928165	0.101072	0.00115571
cg24159514	0.138125	0.00227208
cg24377495	0.121565	0.000876522
cg24788034	0.13205	0.00171217
cg25527770	0.146806	0.000464073
cg25612391	0.140937	6.06252e-05
cg25925896	-0.144392	0.00111513
cg26717554	0.146295	6.74894e-05
cg26926973	-0.106095	0.0013355
cg27094856	0.141249	6.44958e-05
cg00175573	0.132946	8.3624e-06
cg02155658	-0.242842	7.53896e-07
cg02813644	-0.10565	3.73076e-05
cg03401480	0.22242	3.98699e-05
cg05995220	0.153285	0.0012571
cg06420834	0.115938	0.00154731
cg06751243	0.15147	0.000165654
cg09467345	0.124933	0.000819107
cg10140309	-0.153379	0.000210329
cg11837293	0.156067	0.000248585
cg12043732	0.118842	0.000544709
cg12211074	0.129503	0.000151114
cg14160518	0.101223	0.00112068
cg15505615	0.124961	0.00018668
cg19155932	0.204762	1.43286e-05
cg19355325	0.155143	2.239e-05
cg20631750	0.179053	0.000119698
cg22991320	0.248598	0.000187816
cg25906442	0.145262	0.000511617
cg00362657	0.325088	0.00177119
cg00660452	-0.118103	0.00162666
cg00740547	0.248314	7.35341e-07
cg05000748	0.104366	5.74806e-06
cg05349624	0.107185	9.15846e-05
cg09777775	-0.173141	0.00186858
cg10435376	-0.106813	0.000173313
cg11498607	0.122711	0.000558914
cg12025048	0.160071	0.000178389
cg15258981	0.102004	0.00174115
cg15316660	0.138201	1.77394e-05
cg16001495	0.137621	0.00102949
cg22991039	0.203252	0.000330912
cg23286646	0.2154	0.000600203
cg24112562	0.145822	0.0011205
cg24127719	0.136036	0.000252695
cg26144458	0.158512	9.85626e-05
cg27484412	0.242865	0.0021707
cg01237056	0.111605	8.97663e-05
cg02973057	0.16345	4.45812e-05
cg03588812	0.146332	0.00137904
cg03763796	-0.160638	3.21535e-05
cg05233946	0.145255	0.000340221
cg06148736	-0.160677	0.00096317
cg06787125	-0.162289	4.63785e-05
cg07072704	0.157108	0.000482356
cg07264666	0.115905	0.000227927
cg09335713	0.126627	3.03298e-05
cg09619624	-0.324218	9.73842e-05
cg09850478	0.376975	3.56959e-07
cg09877744	0.245815	2.74709e-06
cg10333278	0.138796	0.000342409
cg11562401	-0.192086	1.45237e-06
cg13608545	0.163699	0.000202574
cg15429214	0.216339	0.000266982
cg16653408	0.119295	0.000235289
cg17050807	0.120565	0.00180204
cg17187762	0.157865	0.00137246
cg17524478	0.147524	1.05255e-05
cg17852224	0.24756	5.03892e-05
cg19333614	-0.2519	8.42958e-07
cg19414598	0.151362	8.02861e-05
cg20545941	0.407601	8.97953e-08
cg20996561	0.128409	0.0012083
cg22866759	0.228053	0.000790245
cg27098470	0.108054	0.000188724
cg27387888	0.309932	2.92751e-05
cg02190600	0.134377	0.000356357
cg07679571	-0.153873	5.44499e-05
cg09099637	-0.117763	0.000269077
cg09307237	-0.113556	1.13113e-06
cg11614809	-0.102294	0.0014415
cg13185972	-0.104062	1.27639e-06
cg15732053	0.131162	0.000372524
cg16116006	0.102764	0.000734417
cg20907109	0.119925	0.000486177
cg21255939	0.125317	0.000804578
cg23192918	0.123865	0.000943157
cg00035000	-0.167378	0.000213671
cg00050294	-0.102496	0.000158858
cg00095326	0.115649	0.000234657
cg00158227	0.107947	6.66509e-05
cg00175150	0.101003	6.64831e-07
cg00234370	-0.169515	0.00106712
cg00299070	0.500885	2.59975e-05
cg00321478	0.141445	0.000180876
cg00413352	-0.127847	0.000490133
cg00454274	0.11716	0.000901091
cg00463746	0.125186	0.00110935
cg00539154	0.142686	4.88079e-05
cg00560689	0.137538	2.92014e-06
cg00665114	-0.101136	2.02308e-05
cg00666014	-0.129304	0.000796644
cg00786406	0.116647	0.000529572
cg00852051	0.169141	0.000137219
cg00922857	-0.196165	9.91303e-05
cg00924685	-0.101866	0.000218815
cg00965643	-0.114611	0.00194977
cg01055518	-0.140831	0.000817335
cg01057196	0.12039	0.000945279
cg01133446	0.103203	0.00103782
cg01185754	0.11132	0.00124319
cg01200585	-0.126282	0.00201754
cg01233392	-0.192814	3.74536e-05
cg01535838	0.11349	0.000390266
cg01720722	0.120119	0.000859886
cg01747796	-0.109398	3.97648e-06
cg01787798	0.129663	0.000651863
cg01939443	-0.106316	7.27569e-05
cg01947769	0.105759	0.00123465
cg01960096	-0.162187	1.05276e-05
cg01963906	0.133561	5.82761e-05
cg01966974	-0.210561	6.31677e-08
cg01977798	-0.101563	0.00175061
cg02030410	-0.188824	2.31161e-05
cg02096552	0.120247	0.000834212
cg02195657	0.129804	6.74072e-06
cg02233459	0.140661	7.71287e-06
cg02305412	0.154208	0.000535524
cg02330501	0.127715	1.16937e-05
cg02455346	-0.159759	0.000644163
cg02457750	0.146027	0.00098764
cg02464665	-0.10227	9.41764e-05
cg02557906	-0.188406	8.6139e-06
cg02582194	-0.137086	6.98277e-06
cg02610070	-0.14765	0.00178138
cg02634222	0.138281	0.000605166
cg02658730	0.165954	2.81325e-05
cg02710163	0.167086	1.76176e-05
cg02897824	-0.132304	0.000365056
cg02928365	-0.32802	0.000134661
cg02955098	0.135394	0.000189092
cg02972475	-0.107425	0.000303723
cg03047059	0.138886	0.000367166
cg03149128	0.11404	0.000326882
cg03222990	-0.104821	2.91802e-05
cg03258665	0.10355	0.00138276
cg03296283	0.104252	0.0010871
cg03389046	0.194981	0.000111428
cg03426226	-0.161741	0.000530206
cg03469233	-0.18605	0.000775388
cg03518729	0.20703	0.00160224
cg03541437	-0.111644	0.00201032
cg03612333	-0.109135	0.000109043
cg03731202	0.117695	0.00113845
cg03737787	0.138913	4.31252e-05
cg03762572	0.134995	0.00151356
cg03848065	0.156866	0.000205777
cg03886898	-0.151931	0.000547913
cg03937966	-0.144814	1.38211e-05
cg04014586	-0.11593	0.000580366
cg04022097	0.171006	1.05781e-05
cg04228428	-0.121975	0.000499401
cg04258676	-0.122172	0.00026222
cg04295372	-0.139193	5.14528e-06
cg04498511	0.130139	0.000224085
cg04511444	0.203928	0.000139193
cg04551500	0.152451	0.000776493
cg04574732	0.106301	0.00036631
cg04608582	0.141948	0.000459239
cg04637372	0.203316	0.000135848
cg04790574	-0.107234	9.10241e-05
cg04846232	-0.122715	0.000207312
cg04857403	0.117497	2.81664e-05
cg04878000	0.193703	1.76002e-08
cg05053365	0.1878	2.90524e-05
cg05160563	0.124288	0.00079551
cg05341781	0.323651	2.05253e-08
cg05390356	0.112514	4.09659e-05
cg05461182	-0.127901	0.000152842
cg05655247	0.14389	6.21209e-06
cg05772532	0.108529	0.000286501
cg05773155	-0.107959	0.00158031
cg05789658	-0.172058	0.000479143
cg05805297	0.19202	1.04542e-05
cg06085683	0.132564	0.00026912
cg06100240	-0.131226	2.57828e-05
cg06177278	-0.158599	0.00219206
cg06210367	0.171949	4.5048e-05
cg06225634	0.27531	0.000152008
cg06350257	-0.126839	0.000576391
cg06354193	-0.157073	4.48848e-05
cg06367647	0.161332	0.000593337
cg06439547	-0.117745	0.000503632
cg06523151	-0.162644	0.000739154
cg06641021	0.125359	0.000983357
cg06645987	0.118114	0.00111297
cg06714761	0.129595	7.73967e-08
cg06724078	0.13126	0.000143462
cg06768213	0.163728	0.000281955
cg06779961	0.167055	0.00229732
cg06853697	-0.130909	3.41037e-05
cg06884882	-0.125588	0.00124615
cg06951677	0.294726	0.000228608
cg06991974	0.113776	0.000521145
cg07147033	-0.110107	7.28908e-06
cg07179669	-0.200739	0.000345458
cg07233952	0.116671	0.000275682
cg07504040	0.261984	1.73928e-07
cg07568307	0.110305	0.00135105
cg07701579	0.110426	0.000356738
cg07722657	0.162229	5.35205e-07
cg07725206	0.175318	1.1794e-05
cg07800837	0.178355	0.00232215
cg07914107	-0.160847	0.00036743
cg07959609	0.204966	1.81856e-05
cg07972572	0.113931	0.000126246
cg08039751	0.10181	0.00174671
cg08160128	0.146041	1.46572e-05
cg08194553	0.171684	0.000151349
cg08248611	0.155323	4.32485e-06
cg08266202	0.258083	1.2888e-06
cg08424184	0.166694	0.000244717
cg08462879	0.104038	0.000549139
cg08463788	-0.156645	9.33895e-05
cg08538032	-0.143847	0.000560054
cg08548089	0.107324	0.000231976
cg08622198	0.120545	4.1193e-06
cg08647349	0.141166	2.40244e-05
cg08708961	-0.365845	1.72354e-05
cg08831401	0.101115	7.29512e-06
cg08871545	-0.131626	2.83289e-05
cg08906307	0.179016	1.514e-05
cg09025393	-0.12305	0.000684881
cg09028711	-0.105826	1.07616e-05
cg09113483	0.224841	4.72021e-05
cg09169516	0.135103	0.00018761
cg09255910	-0.175379	5.3188e-05
cg09317508	-0.26988	1.3112e-06
cg09415955	0.100187	0.000461102
cg09469812	0.149427	1.43338e-05
cg09497789	0.109271	0.00193954
cg09517106	0.151028	0.000108215
cg09560161	0.101962	0.000879989
cg09867883	0.107121	0.0011593
cg09889997	0.138595	0.00131874
cg09978023	-0.119662	4.21855e-05
cg10020040	-0.109789	3.6015e-05
cg10039567	-0.159313	1.3685e-05
cg10146186	-0.170929	7.74242e-05
cg10224088	0.235996	0.000122059
cg10227331	0.144285	0.000696391
cg10335826	-0.127047	2.16611e-05
cg10382206	0.149543	0.000351985
cg10431340	0.222083	0.00166203
cg10484617	-0.121198	0.00056748
cg10489614	0.206384	4.32997e-07
cg10574861	-0.13162	0.00163234
cg10585420	-0.103957	0.000435961
cg10625579	-0.173225	4.31328e-06
cg10795646	0.162728	0.000928183
cg10812027	0.277965	2.00668e-06
cg10950358	0.141243	0.000558048
cg10951873	-0.153028	1.1609e-05
cg11076275	-0.189786	0.000267073
cg11196333	0.114244	3.71404e-05
cg11251399	0.166984	0.00219377
cg11325950	-0.313039	7.83794e-06
cg11338128	0.197657	0.000271069
cg11519930	-0.195306	0.000574904
cg11580897	0.100114	0.000487417
cg11594940	0.122633	1.27012e-05
cg11666559	0.195807	7.85944e-07
cg11716270	0.149331	4.11991e-06
cg11724759	-0.10166	9.99257e-06
cg11744075	0.176508	2.71122e-07
cg11814539	-0.161101	1.37085e-05
cg11832870	-0.139844	3.27816e-05
cg11857093	0.112682	0.00200306
cg11980897	0.101279	0.00133676
cg12058544	0.133586	0.0018378
cg12097989	0.121701	0.00197117
cg12129480	-0.122299	0.000624696
cg12379145	0.114923	0.000169184
cg12380764	-0.102939	0.000982113
cg12470218	-0.100366	3.13409e-05
cg12483927	-0.269415	2.00367e-06
cg12593176	-0.113981	3.12297e-05
cg12612393	0.104323	0.00143962
cg12620005	0.213251	2.42239e-05
cg12636785	-0.172844	3.79387e-06
cg12814199	0.137404	1.91773e-06
cg12909925	0.10786	0.000916408
cg13133560	-0.142725	6.75523e-06
cg13185137	0.156543	0.000221392
cg13224197	0.102771	0.00109561
cg13303358	0.175006	0.000244752
cg13402298	-0.152307	3.0536e-05
cg13463492	0.1119	1.96863e-05
cg13550410	0.140604	4.13317e-05
cg13563070	-0.139319	0.000290635
cg13626881	0.124655	0.000875023
cg13735697	0.143346	0.000150922
cg13844049	0.111674	8.91583e-05
cg13923696	-0.123978	0.000124504
cg13977835	0.100885	0.00203469
cg13988448	0.136717	2.092e-05
cg14016055	-0.177355	0.000198056
cg14022778	0.106563	1.5116e-05
cg14036856	0.100554	4.28067e-06
cg14096207	0.124142	0.00010232
cg14219442	0.230189	0.000185761
cg14378231	-0.181645	0.000204021
cg14721213	-0.105139	0.00148385
cg14748380	0.205885	4.03438e-07
cg15113766	0.114279	9.19484e-05
cg15119640	-0.10639	0.000174619
cg15142335	-0.163535	0.00112302
cg15153976	-0.104691	2.80137e-05
cg15158891	-0.195285	0.000421831
cg15448056	0.152077	0.000130505
cg15461340	-0.268176	1.31095e-09
cg15523980	-0.188605	2.0664e-07
cg15591616	0.190497	0.000585752
cg15629460	0.133417	0.000931633
cg15726055	-0.331189	2.7158e-08
cg16030177	0.105356	0.00152018
cg16047567	-0.120512	0.00108987
cg16051685	0.205854	0.00101872
cg16120196	0.142018	4.96464e-08
cg16262201	0.112426	9.28491e-05
cg16417028	0.101404	0.000953838
cg16514995	-0.209497	3.54983e-09
cg16608652	-0.10724	0.00229232
cg16728934	0.124865	0.00117265
cg17032005	-0.118447	0.00143942
cg17087499	0.121145	0.00111817
cg17098103	0.246806	2.35157e-05
cg17144988	0.237302	7.88514e-06
cg17168836	0.161467	0.000938366
cg17171539	0.150501	9.06228e-05
cg17355809	-0.166742	0.000161681
cg17398283	-0.192503	4.75583e-08
cg17488500	0.126648	0.00012197
cg17499212	0.13781	8.1883e-08
cg17502536	-0.103934	2.98906e-05
cg17520027	0.128168	0.00128763
cg17603733	-0.100323	0.00014809
cg17680089	0.115127	0.000890155
cg17829746	0.163276	0.000710865
cg17880320	-0.105963	1.95282e-06
cg17902947	-0.125682	0.000546257
cg17918558	0.126195	0.000877107
cg17966227	0.103103	0.00068825
cg18019572	-0.180489	0.000201009
cg18023943	0.209564	0.00017716
cg18154417	0.130809	0.000188701
cg18174779	-0.113436	0.000100933
cg18190310	0.173477	0.000148415
cg18203366	0.101713	8.87246e-05
cg18265162	0.128538	0.000319351
cg18285337	-0.476707	0.000762716
cg18376288	0.212708	0.00025059
cg18412431	0.271998	1.91016e-05
cg18438894	0.157835	0.00094287
cg18533525	0.141727	0.000169019
cg18785787	0.123125	0.00176444
cg18789685	-0.100001	0.000112965
cg18801505	0.137874	0.000366591
cg18862883	0.105724	0.00051208
cg18967587	-0.165482	2.21213e-06
cg19161251	-0.159235	0.00179059
cg19243717	-0.305447	1.49504e-08
cg19266329	-0.118108	0.000627984
cg19300650	0.132703	0.000533336
cg19306970	-0.354633	7.47683e-05
cg19582647	0.132403	0.000130814
cg19602694	-0.134767	3.33899e-05
cg19771173	0.132609	0.000929431
cg19773937	0.135976	0.000563292
cg20064006	-0.116454	0.000150256
cg20164016	0.108459	0.00122953
cg20238525	0.137867	4.87543e-06
cg20287936	-0.217498	1.63654e-07
cg20295049	-0.104849	7.64766e-06
cg20310759	-0.123752	2.87371e-06
cg20311682	-0.225346	4.29236e-05
cg20390237	-0.159746	1.49697e-05
cg20427938	-0.130859	0.00119946
cg20454002	-0.219417	0.00027424
cg20491328	-0.114823	0.00205574
cg20768915	0.126474	0.000386156
cg20839149	-0.129634	0.000590746
cg20847035	-0.105013	0.00109936
cg20963047	0.121109	0.000958482
cg21004982	0.148055	2.47585e-05
cg21117808	-0.108464	1.77804e-05
cg21157446	0.195154	0.000533326
cg21197219	0.100722	5.53732e-07
cg21202240	0.154285	3.6628e-06
cg21269763	-0.17776	0.0019659
cg21279996	0.119068	8.95657e-06
cg21282663	-0.303483	2.20526e-05
cg21363811	0.169466	0.000336971
cg21382878	-0.157965	3.36687e-06
cg21395577	0.105979	8.9735e-06
cg21409965	-0.10428	0.000855292
cg21452808	-0.146311	1.74166e-06
cg21474774	0.127247	1.2488e-06
cg21534931	-0.180457	6.2244e-05
cg21686171	-0.194806	0.00204758
cg21966075	0.109906	0.000110555
cg22017303	-0.256501	0.002034
cg22022798	0.254181	7.717e-07
cg22041228	-0.342049	7.802e-05
cg22046201	0.151308	0.00206514
cg22081371	-0.11179	0.00092731
cg22083560	-0.10049	0.000109584
cg22129571	-0.133423	0.00116181
cg22238122	0.188802	0.000650034
cg22339338	0.131449	0.00143532
cg22353551	0.123356	1.15753e-05
cg22368976	-0.151546	0.00154031
cg22396959	-0.135337	0.00136326
cg22487391	-0.261474	7.23954e-05
cg22596806	-0.175062	0.000283826
cg22626683	0.140145	0.00186526
cg22673826	-0.182041	7.52948e-05
cg22682172	0.171492	1.04105e-05
cg22688160	-0.166457	4.1644e-06
cg22697325	-0.128975	1.34364e-05
cg22718696	0.242321	6.34621e-08
[truncated: 4,418 more rows]

## Sheet: DMG_OAknee-OAhip
DMGs identified between 10 OA knee and 5 OA hip FLS
DMGs	hyper-/hypo-methylated comparing OA knee to OA hip
A2M	hypo
A2ML1	hypo
ABCA6	hypo
ABCG1	hypo
ABL2	hyper
ACADL	hypo
ACAP3	hyper
ACD	hyper
ACN9	hyper
ACTG2	hyper
ACTN2	hypo
ACY3	hypo
ACYP1	hypo
ADAMTSL1	hypo
ADM	hypo
ADNP	hypo
ADORA1	hyper
AGL	hypo
AGPAT4-IT1	hyper
AGR3	hyper
AHNAK2	hyper
AK8	hypo
AKR1B10	hypo
AKT2	hypo
ALDOB	hypo
ALLC	hyper
ALOX12	hyper
ALPK3	hyper
ALX1	hypo
AMICA1	hyper
AMPD1	hyper
AMPD3	hyper
AMZ1	hyper
ANK1	hyper
ANK2	hyper
ANKS1B	hyper
AQP5	hyper
ARHGAP10	hyper
ARHGEF38	hypo
ARL4C	hyper
ARL5C	hyper
ARL8B	hypo
ARNTL2	hyper
ARPP21	hypo
ARSE	hyper
ASB4	hyper
ASIC4	hyper
ASIP	hypo
ASPA	hypo
ATIC	hyper
ATP10A	hyper
ATP6V1G3	hypo
AXL	hyper
B3GALT2	hypo
B3GNT8	hyper
BAHCC1	hyper
BBS4	hypo
BCL2L14	hypo
BEST3	hyper
BNC1	hypo
BNIP3L	hypo
BRD2	hypo
BRINP3	hyper
BSCL2	hypo
BTBD16	hypo
C10orf90	hypo
C10orf91	hyper
C11orf49	hypo
C11orf53	hypo
C11orf94	hyper
C12orf77	hyper
C14orf105	hyper
C14orf180	hyper
C16orf45	hyper
C16orf74	hyper
C16orf89	hyper
C17orf53	hypo
C17orf70	hyper
C19orf35	hyper
C19orf38	hyper
C1orf162	hyper
C1orf186	hypo
C1orf210	hyper
C1orf94	hypo
C1QTNF7	both
C20orf173	hypo
C20orf85	hyper
C22orf15	hypo
C2orf44	hypo
C3orf55	hyper
C5orf66	hypo
C5orf66-AS1	hyper
C6orf48	hypo
C7orf33	hypo
C7orf49	hypo
C8orf4	hypo
C9orf152	hypo
CA4	hyper
CABP1	hyper
CABP2	hypo
CACNG1	hypo
CALD1	hyper
CAMKK1	hyper
CAPN13	hypo
CAPN14	hypo
CATIP-AS1	hyper
CAV3	hypo
CCDC112	hyper
CCDC67	hyper
CCDC83	hypo
CCK	hyper
CCL3	hypo
CCL5	hypo
CCSER1	hyper
CD109	hyper
CD96	hyper
CDA	hyper
CDH12	hypo
CDH26	hyper
CDH3	hypo
CDYL	hyper
CER1	hyper
CERS3	hyper
CETN1	hypo
CGA	hypo
CHAF1B	hypo
CHRNB4	hyper
CHTOP	hypo
CIDEC	hypo
CLDN19	hyper
CLEC2A	hypo
CLEC4E	hypo
CLIC3	hyper
CLP1	hypo
CLPSL2	hyper
CLU	hyper
CMTM2	hyper
CNGA3	hypo
CNIH1	hyper
CNKSR1	hyper
CNTN2	hypo
COL12A1	hyper
COL9A3	hyper
COLCA1	hypo
COLEC11	hypo
CPA6	hypo
CPT1A	hyper
CPVL	hypo
CPXM2	hyper
CRYGA	hypo
CRYGB	hypo
CRYGN	hyper
CSF3	hypo
CSNK1A1P1	hypo
CSNK1G3	hyper
CTCFL	hyper
CTNNA3	hyper
CTSG	hypo
CXCL5	hyper
CYFIP2	hypo
CYP17A1	hyper
DAPP1	hypo
DAXX	hypo
DCDC2B	hypo
DCHS2	hyper
DDC	hypo
DHRS7C	hypo
DIO1	hypo
DKFZP434H168	hypo
DLEU2	hyper
DLEU7	hypo
DMC1	hyper
DMD	hyper
DMP1	hypo
DMRT2	hyper
DMTN	hyper
DNAH9	hypo
DNLZ	hyper
DOK1	hyper
DRC1	hyper
DRD4	hyper
DTNA	hypo
DYDC1	hyper
DYDC2	hyper
DYM	hypo
DYNLT1	hypo
DYSF	hyper
EBF3	hypo
EBLN2	hyper
EBPL	hypo
ECEL1	hyper
EDNRB	hyper
EGOT	hypo
EIF1	hyper
EIF3F	hypo
ELAVL4	hypo
ELMO1	hypo
ELMOD3	hypo
EMB	hypo
EMCN	hyper
EML1	hyper
EMR3	hyper
EMX2OS	hypo
EN1	hyper
ENC1	hyper
ENPP3	hyper
ENPP6	hypo
EPN2-IT1	hypo
EPS8L1	hypo
ERC2-IT1	hyper
ESM1	hyper
ESR1	hyper
ESRG	hyper
ESRP2	hyper
ESRRG	hypo
ETV1	hypo
EXOC1	hypo
EXOC8	hypo
EYA1	hypo
F2RL1	hypo
F2RL3	hyper
FABP4	hypo
FABP5	hyper
FABP9	hypo
FAM107A	hyper
FAM120B	hyper
FAM124B	hypo
FAM131A	hyper
FAM135B	hyper
FAM179B	hypo
FAM180A	hyper
FAM181A	hypo
FAM181A-AS1	hypo
FAM187B	hypo
FAM228B	hyper
FAM71D	hypo
FBN3	hyper
FBXW8	hyper
FER1L6-AS2	hypo
FGF11	hyper
FGF14	hyper
FGF20	hyper
FGFBP1	hyper
FGR	hyper
FKBP1B	hypo
FLI1	hyper
FLJ22447	hyper
FLJ36777	hyper
FMN1	hyper
FMO2	hypo
FMO6P	hyper
FOPNL	hypo
FOXC1	hyper
FOXN3-AS2	hyper
FOXP2	hyper
FRMPD2	hyper
FXYD2	hyper
GALNT9	hypo
GATA2	hyper
GC	hypo
GCNT2	hyper
GCSAM	hyper
GIMAP7	hypo
GIPC2	hyper
GJB2	hyper
GLDN	hyper
GLIS1	hyper
GNA13	hypo
GPATCH8	hyper
GPR179	hyper
GPRC5C	hyper
GREB1	hyper
GRHL2	hyper
GRHL3	hyper
GRIK3	hyper
GRIK4	hyper
GRIP1	hypo
GRK7	hypo
GSC	hyper
GSPT1	hyper
GSX2	hyper
GUCY1B2	hypo
HAND2	hypo
HAND2-AS1	both
HBBP1	hyper
HCLS1	hyper
HELZ	hyper
HEPHL1	hypo
HIF3A	hyper
HIGD1B	hyper
HIVEP3	hyper
HLA-DRB1	hypo
HLX	hypo
HLX-AS1	hypo
HMGA1	hyper
HNF1A	hyper
HOXA11	hypo
HOXA11-AS	hypo
HOXA6	hypo
HOXB1	hypo
HOXB2	both
HOXB3	hypo
HOXB4	hypo
HOXB5	hypo
HOXB6	hypo
HOXB-AS1	both
HOXB-AS3	hypo
HOXD10	hyper
HOXD11	hyper
HOXD12	hyper
HOXD13	hyper
HOXD3	hyper
HOXD8	hypo
HOXD9	both
HOXD-AS1	hyper
HOXD-AS2	hypo
HRH2	hypo
HSD17B13	hypo
HSPA2	hyper
HSPA8	hyper
HTATIP2	hypo
HTR3B	hyper
HUNK	hyper
IFITM10	hyper
IFLTD1	hyper
IGF2	hyper
IGF2-AS	hyper
IGFL4	hyper
IGFN1	hypo
IL17C	hypo
IL17REL	hyper
IL18	hypo
IL19	hypo
IL24	both
IRF5	hyper
IRF6	hyper
ISL1	hypo
ISLR2	hyper
ITCH	hypo
ITGA7	hypo
JARID2	hyper
KCNA4	hypo
KCNAB2	hyper
KCNAB3	hyper
KCNH2	hyper
KCNIP1	hyper
KCNIP4	hypo
KCNIP4-IT1	hyper
KCNJ15	hypo
KCNK10	hypo
KCNMB3	hypo
KCNS3	hyper
KCTD1	hyper
KIAA1644	hyper
KLHL14	hyper
KLHL2	hyper
KLK11	hypo
KRTAP12-2	hyper
LAD1	hyper
LAIR1	hypo
LAMB4	hyper
LBX2	hyper
LBX2-AS1	hyper
LENG9	hyper
LGI1	hyper
LHFPL2	hyper
LHX9	hyper
LIMD2	hyper
LINC00161	hyper
LINC00162	hypo
LINC00305	hypo
LINC00482	hyper
LINC00487	hyper
LINC00554	hyper
LINC00568	hyper
LINC00670	hyper
LINC00710	hyper
LINC00982	hyper
LINC01107	hyper
LINC01111	hypo
LINC01116	hypo
LINC01140	hypo
LINC01142	hyper
LINC01230	hyper
LINC01280	hyper
LINC-PINT	hyper
LMO7	hyper
LMO7DN	hypo
LOC100128239	hyper
LOC100129083	hypo
LOC100129175	hyper
LOC100129534	hyper
LOC100130539	hyper
LOC100287592	hypo
LOC100505782	hypo
LOC100506274	hyper
LOC100506585	hyper
LOC100996635	hypo
LOC101926960	hypo
LOC101926962	hypo
LOC101927318	hyper
LOC101927914	hypo
LOC101928846	hyper
LOC101929120	hyper
LOC101929335	hypo
LOC101929387	hypo
LOC101929406	hypo
LOC101929567	hyper
LOC101929596	hyper
LOC101929608	hypo
LOC102467655	hyper
LOC102723809	hyper
LOC102800447	hypo
LOC145845	hypo
LOC152225	hypo
LOC154449	hyper
LOC154872	hypo
LOC283335	hyper
LOC285629	hypo
LOC340357	hypo
LOC400863	hyper
LOC440028	hyper
LOC642846	hyper
LOC643339	hyper
LONRF2	hypo
LPAR2	hyper
LRFN1	hypo
LRR1	hypo
LRRC61	hyper
LRRCC1	hyper
LSM14A	hyper
LTB4R2	hypo
LTF	hyper
LY86-AS1	hyper
LY9	hyper
LYPD6B	hyper
M1AP	hyper
MAGI1	hyper
MAP3K1	hyper
MAPK10	hyper
2015-03-08	hyper
MASP1	hyper
MBNL2	hyper
MC2R	hyper
MC4R	hyper
MCC	hyper
MCF2L-AS1	hypo
MCM4	hypo
ME2	hypo
MEA1	hypo
MECOM	hyper
MED26	hypo
MED31	hyper
MED9	hypo
MEIS2	hyper
MGC12916	hyper
MIB2	hypo
MIPEP	hypo
MIR10A	hypo
MIR1182	hypo
MIR1248	hyper
MIR1260A	hyper
MIR1260B	hypo
MIR137	hyper
MIR1471	hypo
MIR153-2	hypo
MIR193A	hyper
MIR196A1	hypo
MIR208A	hypo
MIR216A	hypo
MIR2682	hyper
MIR3065	hyper
MIR338	hyper
MIR375	hyper
MIR377	hypo
MIR4437	hyper
MIR4738	hypo
MIR496	hypo
MIR505	hyper
MIR589	hyper
MIR596	hypo
MIR6080	hyper
MIR657	hyper
MIR6773	hyper
MIR6843	hyper
MIR6875	hyper
MIR7154	hyper
MIR942	hyper
MKLN1	hyper
MLH1	hypo
MN1	hyper
MOB4	hypo
MPP4	hyper
MRPL23-AS1	hyper
MRPS28	hypo
MSANTD1	hyper
MSLN	hyper
MSX2	hypo
MT1A	hyper
MT1L	hyper
MTUS1	hypo
MUC5B	hypo
MYBPC1	hyper
MYF5	hyper
MYH6	hypo
MYL9	hyper
MYLK2	hyper
MYOG	hyper
NAPG	hypo
NAT1	hyper
NAV2	hypo
NCDN	hypo
NCKAP5	hyper
NDST4	hyper
NDUFA4L2	hyper
NEK3	hypo
NETO1	hyper
NEURL3	hyper
NEUROG1	hyper
NFAM1	hyper
NFIL3	hyper
NHLRC4	hyper
NKX2-8	hyper
NLRP1	hyper
NMUR2	hyper
NODAL	hyper
NR5A2	hyper
NRAP	hypo
NRBF2	hyper
NRDE2	hypo
NRTN	hyper
NTMT1	hypo
NUDT4	hyper
NUDT4P1	hyper
NUDT4P2	hyper
OCM	both
OLFM3	hypo
OLFML3	hyper
OOSP2	hyper
OR10X1	hypo
OR2D2	hyper
OR51E1	hypo
OR5E1P	hyper
OR5V1	hypo
OR6C65	hypo
OR8K1	hyper
OR9Q2	hypo
OTC	hyper
OTOS	hypo
OTX2	hyper
OTX2-AS1	hyper
P2RY6	hypo
PABPC5-AS1	hyper
PADI1	hypo
PAMR1	hyper
PARD6G-AS1	hyper
PARP10	hypo
PARP6	hypo
PART1	hyper
PAX1	hypo
PAX9	hyper
PCK1	hypo
PDCD10	hypo
PDE4B	both
PDE4D	hyper
PDE4DIP	hypo
PDE6B	hypo
PDE9A	hypo
PEAR1	hyper
PEG3-AS1	hypo
PEX19	hypo
PHYHD1	hypo
PHYHIPL	hyper
PIRT	hyper
PITX1	hypo
PITX2	hypo
PKD1L3	hypo
PKD2L1	hyper
PLA1A	hypo
PLD1	hypo
PLEC	hyper
PLEKHB1	hyper
PLEKHH2	hypo
PLVAP	hyper
PMAIP1	hyper
POLR2D	hypo
POU2AF1	hyper
POU3F3	hyper
PPP2R2B	hyper
PRDM1	hyper
PRDM16	hyper
PRDM2	hyper
PRDM8	hyper
PRKACA	hypo
PRKAG2	hyper
PRKAG3	hyper
PRKD3	hyper
PROSER1	hypo
PRPF39	hyper
PRR26	hypo
PRR4	hyper
PRRC1	hyper
PRRT3-AS1	hypo
PTBP1	hypo
PTGDR2	hyper
PTP4A1	hyper
PTPRE	hyper
PYCARD	hypo
RAB17	hyper
RANGAP1	hyper
RARRES3	hypo
RASAL3	hypo
RASGRP3	hyper
RASGRP4	hypo
RBM38	hyper
RD3	hypo
REC8	hyper
RGR	hypo
RGS22	hyper
RHPN1-AS1	hyper
RMST	hypo
RNF13	hyper
RNF157-AS1	hyper
RNF182	hyper
RNF187	hypo
RNF8	hypo
RPE65	hypo
RPRM	hyper
RTN3	hyper
RUNX3	hypo
RUSC1	hyper
SALL4	hyper
SCML4	hyper
SCN4B	hyper
SCUBE1	hyper
SDHB	hypo
SEC14L3	hypo
SEL1L3	hyper
SEPP1	hypo
SEPT1	hypo
SERPINA12	hyper
SERPINB13	hypo
SERTAD4-AS1	hyper
SF3B6	hyper
SFTA1P	hypo
SGCA	hypo
SH2D2A	hypo
SHANK2	hypo
SHC3	hyper
SIAH3	hyper
SIM2	hyper
SIX1	hypo
SIX6	hyper
SLC16A3	hyper
SLC22A18	hyper
SLC22A20	hyper
SLC22A8	hyper
SLC24A4	hyper
SLC2A2	hyper
SLC30A10	hypo
SLC38A1	hyper
SLC38A8	hyper
SLC39A14	hyper
SLC44A2	hypo
SLC51A	hyper
SLC6A12	hypo
SLC8A3	hypo
SLIT3	hyper
SLITRK3	hyper
SMCO4	hyper
SMOX	hypo
SMTN	hyper
SMU1	hypo
SNHG6	hypo
SNORA31	hypo
SNORA4	hyper
SNORA63	hyper
SNORA81	hyper
SNORD48	hypo
SNRPE	hypo
SORBS2	hyper
SOX2	hyper
SP6	hyper
SP9	hyper
SPAG17	hyper
SPARCL1	hypo
SPC24	hyper
SPEG	hyper
SPOCK2	hyper
SPON2	hypo
SPRY4	hyper
SRGAP3-AS3	hyper
SSMEM1	hypo
ST6GALNAC1	hyper
STC2	hyper
STK10	hyper
STK11IP	hypo
STMN4	hypo
STMND1	hyper
SVOPL	hyper
SYBU	hyper
SYCP2L	hyper
SYNC	hyper
SYNPO	hyper
SYT15	hyper
SYTL3	hypo
TACR2	hyper
TANC1	hyper
TAPBP	hyper
TAX1BP3	hypo
TBCC	hyper
TBX10	hyper
TBX18	hypo
TBX2	hyper
TBX3	hyper
TBX4	hypo
TBX5	both
TBX5-AS1	both
TCAIM	hyper
TENM2	hyper
TEX12	hypo
TEX26	hyper
TEX26-AS1	hyper
TEX36-AS1	hyper
TEX40	hyper
TF	hyper
TFAP2A	hyper
TFAP2A-AS1	hyper
TFAP2B	hyper
TFAP2E	hyper
TFF2	hyper
TFF3	hyper
TGFBI	hyper
THEG	hypo
THPO	hyper
THRB	hyper
THUMPD2	hyper
TIFAB	hyper
TINAG	hypo
TINAGL1	hyper
TLE1	hyper
TLR4	hyper
TMCC1	hypo
TMEM144	hypo
TMEM176A	hyper
TMEM176B	hyper
TMEM209	hypo
TMEM211	hypo
TMEM242	hypo
TMEM244	hypo
TMEM252	hypo
TMEM37	hyper
TMEM59L	hyper
TMEM8A	hyper
TMPRSS4-AS1	hypo
TMPRSS7	hypo
TNIP1	hypo
TOP1P2	hypo
TPRKB	hypo
TPSD1	hypo
TPTEP1	hyper
TRIB2	hyper
TRIM63	hyper
TRIM66	hypo
TRIP6	hyper
TRMT13	hypo
TRPM2-AS	hyper
TRPV6	hyper
TSSK1B	hyper
TTC34	hypo
TTPAL	hypo
TUBB2B	hyper
TVP23A	hyper
TXNRD1	hypo
TYSND1	hyper
UBIAD1	hypo
UGT3A2	hyper
ULBP1	hyper
UMODL1	hypo
UNC93A	hypo
UNK	hypo
UTP23	hyper
VCAM1	hypo
VEPH1	both
VNN1	hypo
VPREB1	hypo
VSTM1	hypo
VWA1	hyper
VWA5B1	hyper
VWA7	hyper
WDR52	hyper
WFIKKN2	hyper
WHAMM	hypo
WNT5A	hyper
XAF1	hypo
XRCC2	hypo
YBX2	hyper
ZBED2	hypo
ZC3HC1	hypo
ZDHHC11	hypo
ZFPM2	hypo
ZIC4	hyper
ZNF212	hypo
ZNF219	hypo
ZNF239	hypo
ZNF318	hyper
ZNF358	hyper
ZNF385A	hypo
ZNF628	hypo
ZNF662	hypo
ZNF76	hypo
ZNF833P	hyper
ZP3	hyper
ZSCAN4	hypo

## Sheet: DML_RAknee-OAknee
DMLs identified between 12 RA and 10 OA in knee FLS
CpG	β value differences between RA and OA	p value	q value
cg23508470	-0.128532	2.81116e-05	0.00466097
cg24780240	0.101397	1.65757e-05	0.00406409
cg27637296	-0.112398	0.00189697	0.0272099
cg00418071	-0.104271	2.85623e-06	0.00286431
cg00423597	0.129162	0.000722675	0.016672
cg00505606	-0.103252	0.00230995	0.0301262
cg00569091	0.108785	1.601e-05	0.00402525
cg01961086	0.117511	0.00507948	0.0449865
cg02014020	0.133875	0.00132041	0.0225912
cg02237208	-0.136832	0.000236902	0.00981497
cg02837536	-0.210692	0.00570426	0.0476644
cg03145274	0.292907	8.6063e-06	0.00341512
cg03254465	0.135247	0.00406713	0.0402215
cg03440588	-0.11485	0.00349565	0.037288
cg03650119	-0.28158	3.96348e-05	0.00517856
cg03969515	-0.109002	0.000347674	0.0116622
cg03985801	-0.11268	0.00133706	0.0227315
cg04141080	0.170098	0.000236757	0.00981215
cg04436994	0.120581	0.00359851	0.0378162
cg04724873	0.117171	1.95972e-05	0.00425111
cg04778236	-0.140148	3.13323e-05	0.00482125
cg04847649	0.119111	0.00209796	0.0286185
cg04871364	-0.12673	0.0036616	0.0381324
cg04873098	0.106365	0.000861623	0.0182006
cg04994795	0.149809	0.000680648	0.0161692
cg05000860	0.117266	0.000156996	0.00827626
cg05656442	-0.104095	7.75799e-05	0.00631694
cg05723989	-0.162249	0.000197135	0.00906392
cg05794117	-0.134348	0.00124994	0.0219773
cg05804170	0.108008	0.00321187	0.035755
cg06177791	0.111053	0.00374179	0.0385264
cg06207778	0.152096	0.000288533	0.0107411
cg06354916	0.117381	0.000283206	0.0106515
cg06443644	-0.105957	0.0012714	0.0221678
cg06532546	0.12837	0.00109038	0.0205176
cg06756211	-0.104204	0.000383434	0.0121919
cg06993467	0.171258	0.000705582	0.016471
cg07213830	-0.104908	0.00129891	0.0224075
cg07366503	0.203008	3.59812e-05	0.00502961
cg07376547	0.124781	0.000252845	0.0101155
cg07480647	-0.154234	0.00117862	0.0213423
cg07700843	0.12857	0.00317045	0.0355206
cg08007925	0.139062	0.000293375	0.0108209
cg08033730	0.105991	0.00360322	0.03784
cg08639948	-0.129506	0.000923862	0.018852
cg08655953	-0.222386	0.000390578	0.0122925
cg09230763	0.129205	0.00160384	0.0249659
cg09234454	-0.16324	0.00539155	0.0463391
cg09251600	0.226557	0.00265061	0.0323782
cg09257635	-0.263866	6.67995e-06	0.00324732
cg09319828	0.122586	0.00153358	0.0243948
cg09411356	0.140453	0.00160924	0.0250088
cg09809932	-0.113601	0.000397452	0.0123874
cg09990962	0.155125	0.000665595	0.0159927
cg10195763	-0.102708	1.79331e-06	0.00270916
cg10228323	-0.103414	0.00435946	0.0416971
cg10328583	-0.211436	3.78757e-06	0.00298198
cg10402321	0.195809	0.000384149	0.012202
cg10626816	-0.121881	0.00587216	0.0483648
cg10950111	0.128745	0.00129249	0.022352
cg11142506	-0.100245	0.003616	0.0379044
cg11229543	0.125017	0.0031358	0.0353223
cg11236641	0.170399	0.0003912	0.0123012
cg11388228	0.118999	0.00153772	0.024429
cg11649821	0.233841	0.000267162	0.0103702
cg11692307	-0.204339	5.31385e-05	0.00564143
cg11699125	0.153458	0.00592104	0.0485685
cg11705208	0.155408	0.000356285	0.0117898
cg11946378	0.105287	0.00452936	0.0425111
cg12140144	0.142425	0.00266316	0.0324563
cg12415455	0.130461	0.00032345	0.0113017
cg12427162	-0.158109	0.000234799	0.00977424
cg12479878	0.258546	0.00177008	0.0262662
cg12483545	0.125677	0.00402303	0.0399901
cg12762413	-0.114816	0.000214979	0.00940462
cg12800122	0.127011	8.6306e-05	0.00657879
cg13098071	-0.135267	0.0057966	0.0480521
cg13197521	-0.121346	0.00112065	0.0208066
cg13225830	-0.294941	3.38116e-06	0.00293203
cg13229078	-0.212859	1.36868e-06	0.00260146
cg13393580	-0.211952	0.000139802	0.0078701
cg13547712	0.186645	0.00117101	0.0212735
cg13552867	-0.144778	3.82977e-06	0.00298664
cg13683667	-0.260914	8.956e-06	0.0034496
cg13912858	0.161043	3.36872e-05	0.00493179
cg13926174	0.186054	0.0018163	0.0266174
cg14166284	0.124856	0.00424715	0.0411418
cg14171460	0.129442	0.00032509	0.011327
cg14662355	-0.111419	0.00459403	0.0428129
cg14793596	-0.104045	0.00326116	0.0360299
cg14911892	-0.134607	0.000796479	0.0174972
cg15386350	0.17558	0.00269643	0.0326644
cg15396800	-0.124878	0.00144429	0.023655
cg15580417	-0.12564	5.81446e-05	0.00578743
cg15730491	-0.118342	0.00480556	0.0437734
cg15929771	-0.100352	0.000408868	0.0125436
cg16038327	0.176464	0.000304316	0.0109961
cg16546658	-0.21165	2.52476e-05	0.00453002
cg16563454	0.166959	6.78561e-06	0.00325332
cg16680547	-0.101225	0.000603466	0.0152191
cg16814416	-0.10471	0.00147797	0.0239341
cg16926213	-0.156086	0.00120502	0.0215776
cg17081408	-0.12463	0.000428766	0.0128251
cg17276021	0.110162	5.41963e-05	0.00567387
cg17403881	0.144183	0.00267013	0.0324995
cg17412901	0.271706	3.08755e-05	0.00479849
cg17420885	0.117335	6.49146e-05	0.00596657
cg17491622	-0.130202	0.000615172	0.0153707
cg17820022	-0.222181	0.000232217	0.00972812
cg17827328	-0.116567	1.00608e-05	0.00356957
cg17862152	0.118965	0.00453033	0.0425157
cg17879376	0.110217	0.000274033	0.0104928
cg18131141	-0.128069	0.000219683	0.0094957
cg18383585	-0.113474	0.000398432	0.0124008
cg18396811	0.143126	0.000558984	0.0146566
cg18564849	-0.198988	0.00048642	0.0136599
cg18759102	0.132763	0.00227749	0.0299021
cg18859033	0.103306	0.000962637	0.0192603
cg18966232	0.106412	0.000639948	0.0156824
cg18975416	-0.119446	2.10297e-05	0.00433153
cg19081101	-0.208524	0.00109942	0.0206036
cg19598416	-0.105706	3.82678e-05	0.0051233
cg19896590	0.172875	7.36332e-05	0.00620872
cg19904265	0.14679	0.00013035	0.00765089
cg20059492	0.137652	0.00100507	0.0196892
cg20165545	0.188273	1.66668e-05	0.00407017
cg20489026	-0.204366	7.65448e-05	0.00628928
cg20491991	0.190207	0.000709688	0.0165197
cg20608783	0.264909	3.11455e-05	0.004812
cg20615827	-0.248791	2.89731e-05	0.00469858
cg21155609	-0.301392	1.38221e-05	0.00387947
cg21679391	-0.20046	0.0001075	0.00711525
cg21862126	0.104634	0.00342772	0.0369304
cg21871151	-0.155661	5.57682e-05	0.00572047
cg21871952	0.110612	0.000367527	0.0119601
cg22123915	-0.162656	0.0012881	0.0223139
cg22343327	0.177458	0.000246802	0.0100041
cg22396755	0.152753	0.00311983	0.0352302
cg22451657	0.15448	0.00420786	0.0409442
cg22488568	0.17823	6.99265e-05	0.0061049
cg22698272	0.26966	0.00159609	0.0249041
cg23369564	-0.115019	0.00517417	0.0453976
cg23911852	-0.113977	0.000469333	0.0134161
cg23978062	0.129104	0.000549123	0.014529
cg24035898	-0.112134	0.00193128	0.0274544
cg24045378	0.134599	0.00010057	0.00695142
cg24070990	-0.102172	0.00286513	0.0336963
cg24299847	-0.112206	0.00239359	0.0307047
cg24332389	0.166885	0.00189172	0.0271722
cg24427376	-0.115776	0.00123078	0.0218044
cg24469980	-0.210466	0.00187156	0.027026
cg24598094	0.139722	0.00570913	0.047685
cg24658517	-0.200575	0.00193598	0.0274876
cg24685006	-0.116035	4.18908e-05	0.00526416
cg24709511	-0.107785	0.00343369	0.0369621
cg24878594	-0.130623	0.000100145	0.0069409
cg24939838	0.120665	0.00167123	0.0254913
cg25067242	0.119236	0.000331972	0.0114319
cg25340711	0.156801	0.000386835	0.01224
cg25362585	0.174432	0.000883783	0.0184282
cg25372239	0.149012	7.70555e-05	0.00630299
cg25372296	-0.248345	8.21305e-05	0.00645502
cg25470758	0.126371	0.00297923	0.0343987
cg26030470	0.125595	0.000309432	0.011079
cg26038649	0.141487	0.000316221	0.0111882
cg26048630	-0.107504	0.000380712	0.012153
cg26220673	-0.199948	0.00161299	0.0250386
cg26363759	-0.127875	1.38224e-05	0.00387949
cg26896569	0.112469	0.000231319	0.00971195
cg26940100	0.137153	0.00216691	0.0291173
cg27054514	-0.12717	0.000950508	0.0191343
cg27058077	-0.115477	0.00546491	0.0466546
cg27181349	-0.186298	0.000109955	0.00717002
cg27222162	-0.154222	0.004619	0.0429284
cg27229529	0.158253	4.80602e-05	0.005472
cg27307298	-0.112331	0.000825132	0.017813
cg27391934	-0.117353	7.99358e-05	0.00638684
cg27558541	0.25659	2.52811e-06	0.00282883
cg27565899	0.11817	0.000796933	0.0175023
cg00215432	0.156279	0.00040614	0.0125055
cg00409696	-0.155234	7.87496e-05	0.00634903
cg00857907	-0.143973	0.000379456	0.0121349
cg01020413	-0.121954	0.00607102	0.0491853
cg01114124	0.10328	0.00156048	0.0246163
cg02101833	0.171986	0.000995772	0.0195967
cg02152985	-0.130794	0.00347944	0.0372033
cg02155398	-0.180074	0.000393562	0.0123339
cg02611848	-0.110695	4.49324e-05	0.00536973
cg02670123	0.144339	0.0014839	0.0239825
cg02822958	0.187288	0.00254253	0.0316903
cg02931058	0.148407	0.000121192	0.00743552
cg03445151	-0.243835	1.26991e-05	0.00379784
cg03554736	0.108173	0.00461261	0.0428989
cg03585122	0.115137	2.32432e-07	0.00231034
cg03593578	-0.147791	0.0010503	0.0201335
cg03687070	-0.116058	0.00607462	0.0491999
cg03714619	-0.22229	0.00108456	0.0204627
cg04214938	-0.215571	0.000310145	0.0110906
cg04364261	-0.182521	1.77669e-06	0.00270547
cg04623297	-0.127492	2.28431e-05	0.00442239
cg04791242	0.158283	0.0050567	0.0448865
cg05308656	-0.112794	0.00188756	0.0271421
cg05509510	0.159994	0.000450913	0.0131544
cg05621339	-0.129671	0.001156	0.0211364
cg05779786	-0.105871	0.0028698	0.0337252
cg05903289	-0.146873	0.00339662	0.0367646
cg06676049	-0.132352	3.38016e-07	0.00239365
cg07673080	0.319458	0.00138026	0.0231065
cg07679370	-0.136995	0.000387954	0.0122558
cg07755735	0.100226	0.00108762	0.0204916
cg08100159	0.117044	0.000451158	0.0131579
cg08147001	-0.146487	0.00245939	0.0311467
cg08478685	0.171408	0.00130998	0.0225025
cg08940511	-0.114178	0.00471963	0.0433872
cg09074113	0.12938	0.000346798	0.0116497
cg09514933	0.196501	0.000585074	0.0149833
cg09527270	-0.164417	1.11625e-05	0.00367174
cg09726982	-0.152595	3.3752e-06	0.00293122
cg09974661	-0.153948	0.00416674	0.0407354
cg10012393	0.137514	0.00293154	0.0341081
cg10143416	0.177038	2.43081e-05	0.00448879
cg10515731	-0.202039	1.59854e-07	0.00224073
cg10553204	0.123512	0.000465293	0.0133596
cg10661054	-0.132211	0.000716767	0.0166031
cg10846615	-0.109511	0.00600826	0.0489291
cg11394820	-0.155461	7.52794e-05	0.00625479
cg11444072	-0.1735	0.000996481	0.0196038
cg12336777	0.262079	0.000247272	0.0100128
cg13407169	-0.12675	0.00402103	0.0399796
cg13537237	0.15776	0.00133952	0.0227521
cg13665060	0.133469	0.000247446	0.0100161
cg14157435	-0.144872	8.13546e-05	0.00643117
cg14482308	-0.117643	0.0051339	0.0452237
cg14501281	-0.121137	0.00124617	0.0219435
cg14666564	-0.202236	1.48616e-05	0.00394656
cg14780466	0.106205	0.00319664	0.0356691
cg15812753	-0.110036	0.0053179	0.046018
cg16155858	0.113428	0.00131264	0.0225252
cg16421411	0.172744	9.31187e-05	0.00676546
cg17019053	-0.105492	2.8502e-05	0.00467822
cg17414101	0.17883	0.000234565	0.00977008
cg17459215	-0.109526	0.00515668	0.0453222
cg17610929	-0.272416	4.91474e-09	0.00130632
cg17848515	-0.123362	1.05658e-05	0.00361833
cg17933407	0.13272	4.95438e-05	0.00552398
cg17945789	0.120113	0.000493227	0.0137594
cg18022927	-0.121736	0.00399548	0.0398499
cg18395327	-0.196847	9.08784e-07	0.00251926
cg18792364	0.21328	5.79554e-05	0.00578225
cg18844301	-0.159804	9.83871e-07	0.00252525
cg19051213	0.108824	0.00380445	0.0388563
cg19210770	-0.178663	1.8606e-07	0.00224792
cg19426955	-0.122744	2.4457e-05	0.00449548
cg19581790	-0.280583	0.00011864	0.00737499
cg19867917	-0.161255	0.00339741	0.0367689
cg20193363	-0.136315	0.00134221	0.0227745
cg20201270	-0.143317	0.00599437	0.048872
cg20345923	0.107655	0.000386014	0.0122284
cg20945085	-0.106339	0.000374462	0.0120625
cg20986935	-0.103856	0.00399993	0.0398724
cg21011133	-0.112094	0.00115798	0.0211546
cg21270243	-0.120682	0.000407408	0.0125232
cg21514164	-0.28677	7.86935e-05	0.00634723
cg21531908	-0.165303	0.00114408	0.0210263
cg21663666	-0.111089	3.32635e-05	0.0049127
cg21711862	0.10954	0.000136581	0.00779313
cg21821308	0.176803	7.10518e-05	0.00613568
cg22112075	-0.126391	0.000528077	0.0142487
cg22306928	0.11803	0.00445444	0.0421559
cg22450991	0.124731	0.00100706	0.0197089
cg22745354	-0.110752	0.00436796	0.0417386
cg22856324	-0.20746	0.000106359	0.00708924
cg22884656	-0.210045	0.000539923	0.0144078
cg22972806	-0.13235	0.00186374	0.0269689
cg22979783	-0.21841	0.000170507	0.00856513
cg23005797	0.216083	0.000746988	0.01695
cg23061114	0.122629	0.0046346	0.0430001
cg23079012	0.219863	0.000232706	0.00973691
cg23240213	0.105269	0.000282729	0.0106434
cg23325963	-0.207733	0.00132483	0.0226287
cg23371016	-0.105728	0.00183616	0.0267656
cg23547017	-0.119275	0.000330145	0.0114043
cg23851558	-0.103649	0.00266274	0.0324537
cg23875171	-0.167763	0.000142211	0.00792994
cg24587400	0.150345	0.00315772	0.035448
cg24673771	-0.140631	0.00231772	0.0301808
cg24743778	-0.263982	5.33273e-08	0.00214358
cg24995678	0.126961	0.000723833	0.0166855
cg25033515	0.211709	0.00241446	0.0308462
cg26800771	0.109818	0.00164353	0.025278
cg27211198	0.118612	0.0012074	0.0215986
cg27254040	-0.108927	0.00374774	0.0385552
cg27290103	0.140941	0.00030675	0.0110351
cg27405400	0.229739	1.45368e-05	0.00392638
cg00225902	-0.161268	0.000766815	0.0171701
cg00626312	-0.142293	4.14447e-06	0.00302818
cg00666105	-0.150706	0.00523278	0.0456481
cg01357135	0.145367	1.27349e-05	0.00380061
cg02153814	-0.113435	1.42883e-05	0.00391048
cg02231066	-0.100549	0.000448342	0.013117
cg02573551	-0.117243	0.000486818	0.0136658
cg02573703	-0.140319	0.0014155	0.0234113
cg03022680	0.103167	0.00147199	0.0238849
cg03284879	-0.125787	3.46337e-06	0.00294293
cg03310937	0.109412	0.00469621	0.0432813
cg04132452	0.121538	3.37583e-05	0.00493496
cg04948892	-0.173456	0.00310183	0.0351257
cg05485379	-0.139064	2.09367e-05	0.00432656
cg05653714	-0.194173	2.95694e-06	0.00287377
cg06804344	0.117839	0.00530823	0.0459755
cg07757611	0.152705	0.000162271	0.00839162
cg07908870	-0.129763	0.000731813	0.0167776
cg08448284	0.15469	0.000845875	0.0180352
cg10663765	-0.154985	4.3362e-05	0.00531655
cg11324650	-0.101968	0.000715237	0.0165851
cg12121643	-0.118626	0.000541761	0.0144322
cg12415479	0.109825	0.00310296	0.0351323
cg13284614	-0.135682	0.0020608	0.0283545
cg14455403	-0.201521	0.000540509	0.0144156
cg14637144	-0.129515	0.0004309	0.0128576
cg15028458	-0.170982	0.00406602	0.0402157
cg15029402	-0.143031	0.000434823	0.0129168
cg15106134	-0.169531	0.00215391	0.0290226
cg15213491	-0.110743	0.00168516	0.0255973
cg16027775	-0.109938	0.00241364	0.0308406
cg16529883	-0.107031	0.000532924	0.0143142
cg16850945	0.110784	4.58955e-05	0.00540104
cg16975587	-0.157136	0.00191713	0.0273542
cg17185060	0.188486	0.000388668	0.0122658
cg17802213	-0.214798	0.00020072	0.0091247
cg18005280	-0.110653	0.00131164	0.0225166
cg18337363	-0.150644	0.000582863	0.0149562
cg19955173	0.193813	0.00287158	0.0337363
cg20106776	-0.142071	0.000416259	0.0126457
cg20760676	0.12175	0.000322494	0.0112868
cg23085666	-0.131722	0.00207194	0.0284341
cg24033633	0.159942	0.00108054	0.0204247
cg24529771	-0.132823	0.0035618	0.0376295
cg24782772	-0.161043	0.00346209	0.0371122
cg25215835	0.117161	0.00121936	0.0217032
cg25611057	-0.149978	5.16702e-06	0.00313861
cg26160218	-0.181657	1.23795e-05	0.00377261
cg26307117	-0.251603	0.000690928	0.0162947
cg26309929	0.100391	0.00252485	0.0315753
cg27314002	-0.224882	0.000915088	0.0187574
cg00622170	0.110558	0.00135195	0.0228562
cg01638225	0.106891	0.000787202	0.0173931
cg03447013	-0.135365	0.000989065	0.0195295
cg03687345	-0.130384	2.37321e-05	0.00446306
cg04228083	0.144128	0.00216155	0.0290783
cg05006473	-0.101648	0.00508653	0.0450174
cg05208416	-0.112417	0.000364842	0.01192
cg07942479	-0.108598	0.000426706	0.0127937
cg08490246	0.215356	0.000510624	0.0140077
cg09614876	0.133819	0.000346406	0.011644
cg09758273	0.193312	0.000208561	0.00927672
cg09865015	0.157994	0.00015315	0.00818968
cg09959931	0.103034	0.000962533	0.0192592
cg10088985	-0.101401	2.54746e-05	0.00453963
cg10203211	-0.119051	0.00255994	0.031803
cg10755899	0.105926	0.00157787	0.0247576
cg11930554	-0.153628	0.000210547	0.00931676
cg12076463	0.118501	0.00568	0.0475615
cg12937133	0.153353	0.00465385	0.0430884
cg13576505	0.184866	0.000326588	0.0113501
cg14021021	0.15332	9.34529e-05	0.00677416
cg14502818	-0.18595	0.000387896	0.0122549
cg14527262	0.155497	0.00216261	0.029086
cg14959746	-0.156053	0.00282517	0.0334574
cg15436123	-0.10007	0.00386102	0.0391555
cg16055869	-0.159171	1.72217e-05	0.00410616
cg16721321	0.14928	0.000657945	0.0159014
cg17227257	0.146003	0.00154644	0.0245011
cg17232991	-0.180418	8.66366e-05	0.00658827
cg17265829	-0.118027	0.00175095	0.0261182
cg18011273	0.125935	0.00407917	0.0402843
cg18658556	0.227525	0.000411253	0.0125768
cg18702278	0.128418	0.000187649	0.00889622
cg18838605	0.160318	0.00450597	0.0424008
cg19241973	-0.105187	0.000650826	0.0158155
cg19604703	0.187573	0.000653327	0.0158458
cg21082272	0.103855	0.00162131	0.0251042
cg22655988	0.130036	0.00489394	0.0441674
cg23447233	0.237694	0.000291767	0.0107946
cg23781334	0.175245	5.36351e-05	0.00565677
cg23965931	-0.146127	0.0007059	0.0164747
cg24774306	-0.100663	4.47098e-06	0.00306802
cg24919468	0.175566	0.000292876	0.0108128
cg25002788	-0.177249	0.00037514	0.0120724
cg26010218	-0.147993	0.000116516	0.00732457
cg26562462	0.170405	0.000115173	0.0072938
cg27173148	0.137566	0.00209635	0.0286071
cg00409126	0.138357	0.00532167	0.0460346
cg00940867	-0.156185	0.000161232	0.008369
cg01132502	-0.114395	3.1224e-05	0.00481589
cg01256539	-0.115476	0.000125061	0.00752431
cg01800297	-0.117583	0.00301208	0.0345963
cg02419835	0.175394	0.00274179	0.0329479
cg02745719	0.112454	0.00425258	0.041169
cg02767633	-0.199356	0.00078054	0.017319
cg03638905	0.100637	0.00282685	0.0334675
cg03999941	-0.121763	0.000811386	0.0176628
cg04187185	-0.10349	0.00211681	0.0287511
cg04646987	-0.187177	0.00171352	0.0258242
cg05234121	0.126658	0.00100859	0.0197239
cg05634428	-0.108264	0.00131913	0.0225804
cg05700724	-0.193469	1.27812e-05	0.00380417
cg05977002	-0.140273	0.00201922	0.0280615
cg06421774	-0.237104	0.000261768	0.0102748
cg06918474	0.117637	0.00511245	0.0451305
cg07525751	0.144779	0.00332334	0.0363709
cg07603511	0.105287	0.000657935	0.0159013
cg08523384	0.164207	0.00325348	0.0359874
cg08650676	-0.112018	0.00126237	0.0220881
cg08705647	0.200664	0.000319218	0.0112356
cg08943004	0.175788	0.000927458	0.0188906
cg09102257	0.254347	8.55166e-05	0.00655596
cg09169455	-0.103177	0.000136396	0.007789
cg09559196	0.107926	0.00034389	0.0116078
cg10441628	-0.106551	0.000849604	0.0180747
cg11206381	-0.225706	0.000103153	0.00701414
cg11560600	-0.124928	0.000146938	0.00804444
cg11887376	-0.117248	0.000262129	0.0102812
cg11891579	-0.127635	0.00254505	0.0317066
cg12182453	-0.10832	0.00249386	0.0313737
cg12980127	-0.202916	3.7887e-06	0.00298211
cg13566430	-0.100059	0.00109817	0.0205916
cg13707793	0.218347	0.000509828	0.0139966
cg14765933	-0.163896	0.00147836	0.0239372
cg14986386	0.189947	8.0107e-06	0.00335864
cg15906761	-0.163889	0.00131465	0.0225423
cg16104139	-0.152743	0.000519492	0.0141312
cg16624521	0.176239	3.45103e-05	0.00496793
cg17290488	-0.1537	0.000697693	0.0163765
cg17535961	-0.101797	0.00172877	0.0259447
cg18145937	-0.246646	1.78485e-05	0.00414483
cg18302225	0.135501	0.000647408	0.0157739
cg18776945	-0.132575	0.00594332	0.0486611
cg19419291	-0.123503	1.1085e-05	0.00366504
cg19489885	-0.157328	4.10017e-05	0.00523122
cg19966212	-0.135318	1.81987e-05	0.00416557
cg20763327	0.113598	0.000853658	0.0181174
cg21161187	0.22933	0.00103087	0.019942
cg21490444	-0.150252	0.000332001	0.0114323
cg21929464	-0.193517	0.000291749	0.0107943
cg22183049	-0.153544	0.000398495	0.0124017
cg23008238	0.19938	0.000179137	0.0087366
cg23029363	0.133498	2.15982e-05	0.00436124
cg23495453	0.127159	0.00370123	0.0383283
cg24585035	-0.167892	0.00180552	0.0265362
cg25541708	0.228573	5.8091e-05	0.00578597
cg25568066	0.100811	0.000119934	0.00740587
cg25962358	-0.128677	0.000593186	0.0150841
cg26784201	-0.154478	0.0039585	0.0396612
cg26817546	0.103016	6.25595e-05	0.00590186
cg01302593	0.172364	0.00156418	0.0246465
cg01386978	0.109281	0.000680549	0.0161681
cg01516881	-0.20424	0.00339747	0.0367692
cg01882991	0.111529	0.000179971	0.00875264
cg01999051	-0.160786	9.57244e-05	0.00683231
cg02087565	0.156334	9.21485e-05	0.00673995
cg02602413	-0.117488	0.00125189	0.0219947
cg02666566	0.263315	0.000379293	0.0121326
cg02693505	0.243256	6.82152e-05	0.00605926
cg02925367	0.183311	0.00476958	0.0436115
cg03130418	0.1338	0.000680878	0.0161719
cg03130962	-0.109318	0.00402755	0.0400139
cg03252829	0.105666	0.000658137	0.0159037
cg03286391	0.119632	0.00394958	0.0396154
cg03353699	0.136559	8.3537e-06	0.00339192
cg03556869	-0.125866	2.98905e-06	0.00287666
cg03658690	0.204545	0.000176675	0.00868871
cg03771840	-0.190358	7.32868e-05	0.00619886
cg04452437	0.132806	0.000185684	0.00886017
cg04768479	-0.107435	0.000230488	0.00969692
cg05183646	0.155381	0.00565245	0.0474458
cg05304507	-0.105434	0.000830123	0.017867
cg05745631	-0.152874	0.0013483	0.0228255
cg05767720	0.118867	0.00355685	0.0376042
cg06005891	0.113752	0.00283855	0.0335378
cg06122871	0.130771	0.00547189	0.0466844
cg06153927	-0.128664	0.000220365	0.00950872
cg06228491	-0.164458	0.000977052	0.019408
cg06559318	0.232605	0.00487417	0.0440798
cg07241170	-0.128565	0.0027165	0.0327905
cg07619683	-0.175083	0.00107108	0.0203344
cg07739478	0.136175	0.00030505	0.0110076
cg07937453	-0.140003	0.00363603	0.038005
cg08626667	-0.127868	0.00222434	0.0295294
cg08655662	0.100875	0.000148689	0.00808608
cg08822602	-0.121079	9.67967e-05	0.00685922
cg09194778	0.123371	0.00495711	0.0444448
cg10122103	0.1124	0.00241887	0.0308759
cg10134833	0.119071	0.000492811	0.0137534
cg10381888	-0.128809	0.000393936	0.0123391
cg10836406	0.206223	0.000240425	0.0098832
cg10899301	-0.113157	0.00298713	0.0344464
cg10967176	0.166109	0.000117692	0.00735212
cg10975897	-0.232502	5.14132e-05	0.00558649
cg10982113	0.190667	8.99703e-05	0.00668141
cg11041060	-0.124052	4.65766e-05	0.0054226
cg11182199	0.134356	0.00127243	0.0221769
cg11357369	-0.205258	4.6854e-05	0.00543125
cg11573566	0.11652	0.00143199	0.0235514
cg11946459	0.226964	0.000174217	0.0086401
cg12011343	0.248814	0.00219528	0.0293221
cg12557114	-0.20268	0.000169128	0.00853676
cg12603453	0.162546	0.00223233	0.029586
cg12934258	-0.12679	0.00034317	0.0115974
cg13027183	-0.211497	3.07438e-05	0.00479184
cg13094146	-0.158281	0.000309734	0.0110839
cg14259707	-0.130509	0.00405089	0.0401366
cg14531663	0.191176	0.00586559	0.0483378
cg14926196	0.151529	0.00121877	0.0216981
cg15977685	-0.159275	0.000713608	0.016566
cg16478197	0.121248	0.00243417	0.0309786
cg16805094	-0.104893	0.0054588	0.0466285
cg16929427	-0.169511	0.000106781	0.00709891
cg16945312	0.150722	0.000175059	0.00865683
cg17267654	0.102727	0.00110672	0.0206739
cg17947992	0.248787	0.00115133	0.0210935
cg18110333	-0.284883	0.00279799	0.0332929
cg18178844	0.119981	0.00578349	0.0479974
cg18291422	-0.158008	0.000801891	0.0175575
cg18434367	0.18129	0.00039064	0.0122934
cg18566177	0.190362	0.00012313	0.00748042
cg18628732	-0.11636	0.000526613	0.0142288
cg19350197	-0.18222	0.000212879	0.00936322
cg19376858	0.104712	0.00478807	0.0436949
cg19954341	-0.179368	4.38881e-05	0.00533467
cg20052079	-0.165799	6.9652e-05	0.00609768
cg20114732	-0.288556	3.02205e-05	0.00476505
cg20162923	-0.105542	0.00126174	0.0220825
cg20614157	0.145234	0.00188577	0.0271292
cg21366688	0.116006	0.000963606	0.0192703
cg21413492	-0.105083	0.00270769	0.0327352
cg21570988	0.160793	0.00236731	0.030525
cg21697794	-0.109292	0.000169132	0.00853686
cg22191981	-0.123316	0.00103909	0.0200234
cg22416916	0.219791	3.63242e-05	0.00504348
cg23070380	-0.201846	0.000249413	0.0100526
cg23211949	-0.107748	0.000126926	0.00756921
cg23517279	0.1366	0.00601288	0.048948
cg24391982	-0.110556	0.000739919	0.0168701
cg25522795	0.140907	0.00396066	0.0396722
cg25637655	0.225657	0.000452066	0.0131711
cg26477792	-0.141995	4.67672e-05	0.00542855
cg26502127	0.110602	0.00408631	0.0403214
cg26668828	-0.241483	0.0036042	0.0378449
cg27642470	-0.232764	3.25248e-05	0.0048786
cg00376553	0.11431	0.000537977	0.0143819
cg00400832	0.148975	0.0019337	0.0274716
cg00992090	0.100074	0.00147732	0.0239287
cg01574912	0.260036	8.16491e-05	0.00644026
cg01593358	0.15589	0.00417662	0.0407858
cg01680010	0.181203	0.000784356	0.0173609
cg02112681	0.132415	0.000231206	0.00970991
cg02288552	-0.160447	0.000671432	0.0160616
cg02317534	0.128777	0.0020975	0.0286152
cg02645408	0.148205	0.00065641	0.0158829
cg03277898	0.155367	0.00259024	0.0319974
cg03727554	0.115237	0.000309415	0.0110787
cg03774463	0.15148	0.00134695	0.0228141
cg03834767	-0.185914	0.00201146	0.0280091
cg03907570	0.170571	0.000608721	0.0152875
cg03916490	0.153755	2.09537e-07	0.00228255
cg04037970	0.125262	0.000529665	0.0142702
cg04391064	-0.134171	0.00415694	0.0406854
cg04596071	0.143715	0.00255203	0.0317519
cg04625338	-0.117442	6.91204e-06	0.00326027
cg05095590	0.236579	0.000250659	0.0100755
cg05425699	0.198851	0.000114217	0.00727163
cg05951573	-0.119086	0.000838788	0.0179598
cg06160397	0.112846	0.000119263	0.00738993
cg06231385	0.169611	0.00283663	0.0335262
cg06423425	0.201873	0.000193757	0.00900538
cg06550177	-0.206145	0.000929953	0.0189172
cg07459478	-0.173188	0.000154573	0.008222
cg07571734	-0.120469	6.51295e-05	0.0059728
cg08101303	0.139204	0.00269015	0.0326248
cg08325813	0.101337	0.000930539	0.0189235
cg08607108	0.167226	0.00270947	0.0327464
cg08613122	-0.135987	0.000348703	0.0116769
cg08802482	0.123166	0.00104921	0.0201228
cg08973950	0.246774	0.000344835	0.0116214
cg09329079	0.251594	1.26937e-05	0.00379742
cg09359114	0.131529	0.00279768	0.033291
cg10043037	0.151524	4.89389e-05	0.00550305
cg10087754	-0.102449	0.00223786	0.029625
cg10182869	0.164107	0.000368831	0.0119796
cg10345724	0.190859	4.20597e-05	0.00527031
cg10350880	-0.190457	0.000528338	0.0142522
cg10532908	0.161172	0.000280309	0.010602
cg10536999	-0.149797	0.000370096	0.0119983
cg10608858	-0.130396	0.000720319	0.0166446
cg10624122	0.146401	7.22197e-05	0.00616845
cg10678266	-0.132781	0.000120964	0.00743016
cg10950524	0.181866	0.000125048	0.007524
cg11227987	0.135271	0.000873445	0.0183228
cg11983867	-0.103437	0.000613521	0.0153495
cg12619262	0.162311	0.000496903	0.0138126
cg12770539	-0.173149	8.11464e-06	0.00336895
cg13151425	0.143468	0.00115101	0.0210905
cg13266018	-0.104196	0.00437641	0.0417797
cg13435834	0.114601	0.00173821	0.0260188
cg13578160	-0.109421	0.00404744	0.0401185
cg13879047	-0.110186	5.18096e-05	0.00559934
cg14079359	0.103867	0.00276144	0.0330693
cg14203426	0.15164	0.00485634	0.0440005
cg14391382	0.116159	0.00211132	0.0287123
cg14526021	0.116009	0.00420912	0.0409505
cg15112475	0.118141	0.00291952	0.0340341
cg15256491	0.10508	0.000761975	0.0171169
cg15651925	-0.233245	3.30508e-06	0.00292153
cg16243019	0.104779	0.00148774	0.0240149
cg16928523	-0.136993	0.00432153	0.0415111
cg16961816	0.116825	0.000542445	0.0144412
cg17220545	0.108845	0.00284847	0.0335971
cg17702455	-0.118043	6.52531e-05	0.00597637
cg17713751	0.174028	0.00220759	0.0294102
cg18207099	0.120682	8.44582e-05	0.00652495
cg18450582	-0.113998	0.00165822	0.0253916
cg19351954	-0.274385	3.88087e-06	0.00299218
cg19629631	0.130173	0.00113848	0.0209742
cg19752686	-0.125427	3.27577e-05	0.00488947
cg20377305	0.13339	0.00425874	0.0411998
cg20572537	-0.102393	0.000556587	0.0146258
cg20690856	0.153365	0.000134325	0.00774254
cg20697025	0.182293	0.00193554	0.0274845
cg21008208	-0.203734	1.36603e-05	0.00386833
cg21043424	-0.123407	0.000623551	0.0154775
cg21639553	-0.125376	0.00195174	0.0275981
cg21770322	0.192161	0.00064694	0.0157682
cg22100274	0.170051	0.00174749	0.0260912
cg22505086	0.131607	0.000956718	0.019199
cg22616881	0.128825	0.00148878	0.0240236
cg23238315	-0.279125	8.07658e-06	0.0033652
cg23994714	0.135149	7.98861e-05	0.00638527
cg24406898	-0.147125	0.00110255	0.0206338
cg24653772	-0.129392	0.000242535	0.00992356
cg24862131	0.110949	0.0051711	0.0453843
cg25025646	-0.132652	2.93472e-06	0.00287173
cg25430192	0.101298	0.0041712	0.0407582
cg25991468	0.142384	0.000119091	0.0073858
cg26279021	0.131218	0.00281629	0.0334039
cg26718878	0.12271	0.00498613	0.0445737
cg27356342	-0.129716	0.00284708	0.0335888
cg27484582	0.100103	0.00424728	0.0411425
cg27598340	0.119996	0.00104456	0.0200772
cg00576689	0.125229	2.78247e-05	0.00464806
cg01211852	-0.1576	1.15062e-05	0.00370063
cg01572989	-0.166873	0.00184648	0.0268421
cg01598421	0.257761	4.35522e-06	0.00305446
cg03195377	-0.16919	0.00161375	0.0250445
cg03454775	0.103102	0.00330214	0.0362554
cg03490289	-0.103423	0.00180015	0.0264957
cg03631656	-0.123374	0.00193309	0.0274672
cg03780701	-0.202859	1.16889e-05	0.00371547
cg03961824	-0.121494	0.00155547	0.0245753
cg04851639	-0.124739	0.00185966	0.0269391
cg05230834	0.218779	4.59826e-05	0.00540382
cg05789704	-0.127319	0.000386256	0.0122319
cg06398396	-0.110021	5.61451e-06	0.00317603
cg06809074	-0.100986	0.000821912	0.0177781
cg07486230	-0.173347	0.00015901	0.00832063
cg07538339	-0.114412	0.000459206	0.0132735
cg07776993	0.21611	0.00034023	0.0115545
cg08467887	0.133102	0.000600697	0.0151829
cg08753331	-0.138914	0.000374026	0.0120561
cg09265054	0.168106	0.00262902	0.032243
cg09497201	-0.165682	0.00213338	0.028872
cg09578937	-0.166895	0.000311792	0.0111173
cg09807215	-0.136778	0.000229367	0.00967654
cg09946832	-0.109774	8.35633e-05	0.00649835
cg09984392	-0.101874	0.000283001	0.010648
cg10136012	0.127187	0.00115895	0.0211635
cg10140583	0.123948	0.000514928	0.0140679
cg10195336	-0.126089	0.000432041	0.0128749
cg10643493	-0.147663	3.59106e-06	0.00295903
cg11224624	-0.117471	0.00124843	0.0219638
cg11268280	-0.116371	7.92182e-06	0.00334966
cg11459266	0.113916	0.0048771	0.0440928
cg11461670	-0.137745	0.00120147	0.0215463
cg11783834	0.130834	0.00374576	0.0385456
cg12484808	-0.150656	0.00451458	0.0424415
cg13354240	0.11074	0.00298775	0.0344501
cg13609385	0.13633	0.0019179	0.0273596
cg13718185	0.111901	0.00139688	0.0232512
cg14499577	-0.112293	0.00336739	0.0366086
cg14925067	0.128489	0.00369214	0.0382835
cg15151778	0.165644	0.000990832	0.0195473
cg15450349	0.140477	0.00187559	0.0270554
cg15681229	0.114258	0.000868894	0.018276
cg15693780	0.14776	0.000810653	0.0176547
cg17008486	0.14478	0.00553947	0.046971
cg17076635	-0.162063	0.000168002	0.00851341
cg17560523	0.117248	0.00115862	0.0211605
cg17896243	-0.179403	9.5448e-07	0.00252301
cg18495484	-0.225919	0.000274311	0.0104977
cg18527669	-0.180828	8.87155e-05	0.00664687
cg19307528	-0.131337	0.000145522	0.0080104
cg19309499	-0.102917	0.00302219	0.0346567
cg19482843	0.149626	1.0432e-05	0.00360574
cg19518104	0.118579	0.00364331	0.0380414
cg19591612	0.289825	1.73109e-05	0.00411179
cg20042662	0.125367	0.00373554	0.0384959
cg20071744	0.344113	1.59455e-05	0.00402069
cg20100745	-0.150094	2.13307e-05	0.00434741
cg20223392	-0.183827	0.00212553	0.0288144
cg20909795	-0.145689	0.000176584	0.00868693
cg21161403	-0.144062	0.000129054	0.00762028
cg21547283	0.100888	0.000292108	0.0108002
cg21925025	-0.138013	0.00085205	0.0181004
cg22304543	-0.116573	0.00112483	0.0208461
cg22328208	-0.101957	0.000948891	0.0191174
cg22457769	-0.138559	0.00503265	0.0447804
cg22529664	-0.104621	0.000958351	0.0192159
cg22848598	-0.135581	0.00037929	0.0121325
cg23205034	0.209794	3.19924e-05	0.00485336
cg23558764	0.125026	0.000317938	0.0112154
cg23586322	-0.144522	0.00115791	0.021154
cg24450303	0.120782	0.000172749	0.00861066
cg25674613	-0.140568	0.0018674	0.0269957
cg26387966	-0.152869	2.05792e-05	0.00430713
cg26712673	0.100584	0.00181239	0.026588
cg26881863	0.180611	0.000176477	0.00868483
cg27481708	-0.141587	0.000123768	0.00749501
cg11474182	-0.140135	0.00255146	0.0317482
cg13429168	-0.130097	3.97691e-05	0.00518384
cg13455410	0.144817	0.00151392	0.0242331
cg13509363	-0.107625	0.00202827	0.0281225
cg13527872	0.172101	0.00316979	0.0355169
cg13541353	-0.105337	0.00476644	0.0435973
cg13557031	0.113814	0.00378113	0.0387318
cg13613044	0.134566	4.06858e-05	0.00521927
cg13689699	0.112742	0.00107332	0.0203558
cg13709982	-0.130998	0.00125661	0.0220369
cg13730105	-0.109987	0.00411124	0.0404505
cg13802506	-0.160516	0.00417253	0.0407649
cg13832290	-0.190034	6.28454e-05	0.00590886
cg13872238	-0.156618	0.000362675	0.0118873
cg13890969	-0.105725	0.00305265	0.0348375
cg13928733	-0.16562	0.000402733	0.0124591
cg14018024	0.113348	0.00145907	0.0237782
cg14035368	-0.129109	0.000553183	0.0145818
cg14087341	0.112998	0.00270961	0.0327472
cg14160020	0.121538	0.00328816	0.0361788
cg14327394	0.111728	5.8094e-05	0.00578605
cg14344122	-0.105824	0.000259788	0.01024
cg14425891	-0.11724	0.00279882	0.033298
cg14570632	0.281847	2.91311e-05	0.00470721
cg14604584	0.265148	7.23866e-05	0.00617308
cg00177787	0.122917	0.00503589	0.0447947
cg00406211	0.114897	0.0026422	0.0323256
cg00839129	0.159249	0.00533031	0.0460724
cg01117269	-0.163211	2.85289e-05	0.0046794
cg02112154	0.104528	0.00509667	0.0450617
cg02370232	-0.164692	6.00141e-05	0.00583739
cg02477603	-0.183982	0.000335536	0.0114852
cg03013917	-0.118464	0.00136182	0.022944
cg03311684	-0.124472	0.00537688	0.0462755
cg03422944	-0.103452	0.00145559	0.0237493
cg03844838	0.20293	2.33402e-05	0.00444542
cg03897095	-0.116292	0.000670436	0.0160499
cg04007726	-0.145173	0.00479469	0.0437246
cg04256864	-0.147821	0.00621704	0.0497714
cg04564980	-0.101361	0.000912078	0.0187247
cg04716021	-0.135007	0.00407468	0.0402608
cg04904609	0.235319	0.000748197	0.0169636
cg04940764	-0.123759	0.000111544	0.00720835
cg05034973	-0.153988	0.00455761	0.0426435
cg05358397	-0.113632	0.00229438	0.0300189
cg05387399	-0.107584	0.00162287	0.0251165
cg05691833	0.111235	0.00454112	0.0425663
cg05757757	-0.175399	0.000145632	0.00801303
cg05908691	-0.108457	3.87611e-05	0.00514355
cg06079495	-0.121327	8.76707e-06	0.00342935
cg06282596	-0.166509	6.54732e-05	0.00598271
cg06296597	0.169004	0.000275773	0.0105234
cg06456154	-0.151301	0.000643094	0.0157211
cg06547490	0.127669	0.0019551	0.0276216
cg06733794	-0.107915	0.0044231	0.0420056
cg06966660	-0.180206	0.00166707	0.0254595
cg06972969	-0.106246	0.00340892	0.0368302
cg07053114	-0.238665	6.65933e-05	0.0060145
cg07249433	0.153212	0.00227372	0.0298759
cg07251141	0.221132	0.000409725	0.0125556
cg07646467	-0.213395	6.63495e-05	0.00600764
cg07675184	-0.176558	0.000763329	0.0171318
cg07790279	0.13797	0.00513085	0.0452105
cg07817648	0.175106	0.000160233	0.00834726
cg07825347	-0.164328	0.000234093	0.00976169
cg07945733	0.102138	0.00583903	0.0482282
cg08876481	0.125764	0.000760535	0.017101
cg09287328	0.190471	0.000150031	0.0081176
cg09334277	-0.185227	0.00173602	0.0260016
cg09690597	-0.134238	0.0031494	0.0354004
cg10005230	-0.10513	0.00254318	0.0316945
cg11019008	0.156788	0.00113389	0.0209313
cg11103390	-0.117471	0.00590471	0.0485004
cg11195065	-0.154969	0.00155973	0.0246102
cg11468148	0.150462	0.00388546	0.0392834
cg11676636	-0.198111	2.36594e-05	0.00445982
cg12223502	-0.143545	0.00170153	0.0257287
cg12246472	-0.147189	0.000124937	0.00752151
cg12800012	0.198496	4.37458e-05	0.0053298
cg13440947	-0.102731	0.00056531	0.0147372
cg13506288	0.171705	0.00077714	0.0172824
cg13544966	0.134427	0.00451722	0.0424539
cg13702953	-0.106795	0.00156904	0.024686
cg13740185	0.128153	4.06383e-05	0.00521746
cg14375985	0.196735	0.000818269	0.0177383
cg14491482	0.120606	0.000912719	0.0187317
cg14557288	-0.262033	0.000453814	0.0131963
cg14606586	-0.145657	0.00312628	0.0352675
cg14822490	-0.101874	0.000577738	0.014893
cg15087907	0.20532	9.98248e-05	0.00693324
cg15205441	0.106338	0.000398445	0.012401
cg15384383	-0.143796	0.00107139	0.0203374
cg15396686	-0.165732	0.00211952	0.0287708
cg16063747	-0.183989	0.00329071	0.0361928
cg16234557	-0.110188	0.000240139	0.00987771
cg16301004	0.203182	0.000359562	0.01184
cg16606347	0.144158	0.00126459	0.0221077
cg16759416	0.163457	0.000124595	0.00751378
cg16963373	0.107655	0.00252028	0.0315457
cg16978910	-0.104905	0.00480563	0.0437738
cg17320707	-0.133826	0.000173487	0.00862549
cg18474072	-0.140931	0.000231257	0.00971083
cg18591136	0.170193	0.000424053	0.0127541
cg18675043	-0.272326	3.85717e-05	0.00513582
cg18692070	0.21972	8.53055e-05	0.00654982
cg19201009	-0.128975	0.000420683	0.0127058
cg19266671	0.177743	0.00277345	0.0331431
cg19623624	-0.19257	0.000599034	0.015161
cg19640166	-0.107849	0.0045111	0.0424251
cg19998150	-0.18866	0.000195326	0.00903273
cg20162240	0.15406	8.25114e-05	0.00646663
cg20232662	-0.110575	0.00034956	0.0116892
cg20532937	0.167553	0.00510469	0.0450967
cg20626045	-0.192324	7.1755e-05	0.0061555
cg20668662	-0.20601	0.000296038	0.0108642
cg22569359	-0.159518	0.000775915	0.0172691
cg23004031	-0.233541	0.000328753	0.0113832
cg23249922	0.1363	0.00118459	0.021396
cg23304023	0.139469	0.0033058	0.0362754
cg23888215	0.17885	0.000112112	0.00722194
cg23899168	0.152366	0.000112469	0.00723045
cg24220279	-0.139708	0.00255781	0.0317892
cg24369728	0.101848	0.00498702	0.0445777
cg24429708	0.167176	0.00147286	0.0238921
cg24681845	-0.1421	0.00504926	0.0448537
cg24725789	-0.128507	0.000592469	0.0150747
cg24811125	0.103667	0.00611233	0.0493525
cg24936799	-0.105298	0.00365806	0.0381149
cg25288034	-0.1361	0.00135532	0.0228862
cg25946646	-0.118354	0.000451713	0.013166
cg26071526	-0.137414	0.0021418	0.0289339
cg26257822	-0.101558	0.00118314	0.0213829
cg26392708	0.108154	0.000319345	0.0112376
cg26406407	0.123993	0.000468353	0.0134024
cg26654766	-0.106419	0.00231797	0.0301825
cg26782539	0.167927	0.000561881	0.0146936
cg26984593	-0.141476	0.000684381	0.0162148
cg27358154	-0.254839	0.000149107	0.00809592
cg27438889	-0.132549	0.000970097	0.019337
cg27596297	-0.229275	0.000134494	0.00774636
cg00270878	-0.105279	0.000694509	0.0163381
cg00447817	-0.125036	0.0034474	0.0370347
cg01178624	0.109602	0.00299586	0.034499
cg01512787	0.176541	4.76541e-05	0.00545738
cg01577760	0.135835	0.00042484	0.0127654
cg01616529	-0.203119	6.07031e-05	0.00585523
cg01764559	-0.164988	0.000484223	0.0136275
cg01935096	0.136645	0.00261677	0.0321658
cg02248763	0.100303	0.00504918	0.0448534
cg02556649	0.12555	0.00602443	0.0489953
cg02694576	0.131022	0.0014571	0.0237619
cg03512098	-0.153936	0.00128311	0.0222704
cg03575969	-0.174611	2.30114e-05	0.00443027
cg03586390	0.125356	0.00222942	0.0295654
cg03784994	0.205549	0.000150265	0.00812309
cg03855388	0.189579	2.79814e-05	0.00465514
cg04549333	-0.143756	0.00222902	0.0295626
cg04683210	0.227599	0.000757801	0.0170708
cg04859117	0.187259	1.36872e-05	0.00387019
cg05309505	0.114973	0.00205338	0.0283013
cg06088782	0.126613	0.000236284	0.00980289
cg06223539	-0.255809	0.00038607	0.0122292
cg06299284	-0.171987	0.00161241	0.0250339
cg06549238	-0.135122	0.000714293	0.016574
cg06569229	0.133967	1.64273e-05	0.00405409
cg07000980	-0.103365	0.00111226	0.0207269
cg07068045	-0.154958	1.11114e-06	0.00253359
cg07080244	-0.158514	0.00183707	0.0267724
cg07227769	-0.126183	0.00271971	0.0328105
cg07282201	0.105998	0.000194807	0.00902371
cg07976064	-0.17484	0.000782808	0.0173434
cg07979757	-0.147793	0.000176169	0.00867876
cg08029189	0.112017	0.000676586	0.016122
cg08057038	-0.151215	0.00430795	0.0414442
cg08069287	0.168846	0.000214898	0.00940302
cg08145723	-0.192027	8.84415e-05	0.00663924
cg08160224	-0.106157	0.00111087	0.0207136
cg08373573	0.181572	0.000272309	0.0104624
cg08718050	0.228049	0.000655667	0.015874
cg08801887	0.169805	6.28954e-05	0.00591008
cg08863777	-0.127625	0.00058877	0.0150284
cg09034795	0.228056	0.00121893	0.0216995
cg09130535	0.207885	3.639e-05	0.00504612
cg09174502	0.135125	0.00225823	0.029768
cg09214300	0.114363	8.83273e-05	0.00663606
cg09302355	0.121478	6.96213e-05	0.00609688
cg09607276	-0.108627	0.000273999	0.0104922
cg09802835	0.194634	0.000442362	0.0130292
cg10151367	-0.106253	0.00013162	0.00768053
cg10321236	-0.162887	5.92114e-05	0.00581622
cg10356767	0.135376	0.00205499	0.0283128
cg10366093	-0.102543	0.003397	0.0367666
cg10747192	0.215508	0.000352056	0.0117268
cg10904972	-0.162482	1.38116e-05	0.00387875
cg10969245	0.138902	0.000116646	0.00732753
cg11245569	0.106239	0.000213695	0.00937936
cg11324116	-0.143166	3.15803e-05	0.00483342
cg11386098	-0.123513	0.00261191	0.0321351
cg11525980	-0.124968	0.000439794	0.0129911
cg11960377	0.163723	3.1656e-05	0.00483711
cg12257634	-0.119159	7.16657e-05	0.00615299
cg12716639	0.184088	0.000757919	0.0170721
cg12792363	0.179184	0.000715151	0.0165841
cg12865939	-0.145215	0.000212222	0.0093502
cg13524082	-0.182956	0.000751853	0.0170046
cg13601740	0.104217	0.00166967	0.0254794
cg13728449	0.210869	5.01417e-06	0.00312453
cg13734833	-0.295245	0.000926561	0.018881
cg13738327	0.224145	0.000615471	0.0153745
cg13821914	-0.162923	0.000769569	0.0172002
cg14177934	-0.13922	0.00023044	0.00969605
cg14359435	-0.114996	4.75834e-05	0.00545482
cg14433983	-0.101837	0.00194983	0.0275848
cg14722290	0.116793	0.00599598	0.0488786
cg14830082	0.130943	0.00546186	0.0466415
cg14842237	0.149977	0.000222141	0.00954244
cg14991004	0.109661	0.000711132	0.0165368
cg15449664	-0.175709	0.000464278	0.0133453
cg15638292	-0.110006	1.8132e-05	0.00416166
cg15812599	0.131993	0.00376295	0.0386341
cg15902329	-0.185339	0.00419155	0.0408616
cg16143578	-0.113334	0.00476197	0.0435773
cg16151451	-0.106801	0.00114642	0.021048
cg16316624	-0.111511	0.00606813	0.0491736
cg16414472	0.156784	0.00030322	0.0109788
cg16499607	0.140281	0.00081128	0.0176616
cg17004353	0.173149	0.000233385	0.00974906
cg17214754	0.240014	0.00228116	0.0299276
cg17589883	-0.13212	0.000763719	0.0171361
cg17622952	0.16592	0.00085358	0.0181165
cg18023065	-0.160467	3.18282e-05	0.00484546
cg18262591	0.289911	2.10168e-06	0.00276828
cg19324462	0.185296	0.00107044	0.0203282
cg19450056	0.189384	7.966e-06	0.00335414
cg19764489	-0.186425	0.000744613	0.0169233
cg20136100	0.209653	0.000256912	0.0101889
cg20340346	0.106267	0.00306083	0.0348857
cg20625588	0.162863	0.000310805	0.0111013
cg20737388	0.118168	0.000656532	0.0158844
cg20865778	0.107613	0.000377078	0.0121006
cg20887442	-0.149215	6.80229e-05	0.00605403
cg21029769	-0.12304	0.000455121	0.0132151
cg21152488	0.102662	0.00146087	0.0237931
cg21163960	0.170551	0.000447656	0.013107
cg21893358	-0.115797	0.000224839	0.00959308
cg21935113	-0.107527	0.00392418	0.0394845
cg21999471	0.108695	0.00318162	0.0355841
cg22053861	0.193217	0.000187403	0.00889174
cg22213242	0.120272	0.000342022	0.0115807
cg22254463	-0.155151	9.21724e-05	0.00674058
cg22731637	-0.149744	0.000637277	0.0156494
cg23332827	-0.132618	0.000178113	0.00871678
cg23501406	-0.102337	0.000265123	0.0103332
cg23533513	-0.178848	1.8409e-05	0.00417774
cg23791672	-0.18661	8.94288e-05	0.00666658
cg24134897	0.10358	0.00228717	0.0299692
cg24753148	0.134267	0.000147775	0.00806441
cg25072766	0.254757	3.7569e-05	0.00509398
cg25218797	-0.129487	0.00542359	0.0464774
cg25807487	0.102513	0.00311075	0.0351776
cg25886479	-0.115798	0.00140849	0.0233512
cg26021246	-0.117095	0.000222619	0.00955146
cg26402417	-0.140584	0.000251253	0.0100864
cg26429499	0.193768	0.00018865	0.00891441
cg26446832	-0.132536	0.000990654	0.0195455
cg26595893	0.173275	3.91822e-05	0.00516056
cg26738160	-0.122236	0.00191023	0.027305
cg27155168	0.164272	0.00104758	0.0201068
cg27395922	-0.105826	0.00112362	0.0208347
cg00230120	0.200711	0.000234783	0.00977396
cg00366413	0.108745	0.000933115	0.0189509
cg00848945	0.133267	0.00516522	0.045359
cg00960772	0.176691	0.000174654	0.00864879
cg01428378	-0.107674	0.00295077	0.0342258
cg01654327	0.115243	0.00199833	0.0279198
cg01994252	-0.142956	0.00192414	0.0274039
cg02053964	0.137413	0.000538864	0.0143937
cg03712403	-0.107013	0.0016295	0.0251686
cg04053108	-0.163109	0.000194469	0.00901781
cg04944536	-0.181406	1.73494e-05	0.00411421
cg04956585	0.165814	0.00126332	0.0220964
cg05124918	-0.100326	0.00276775	0.0331082
cg05142520	-0.134242	0.000284379	0.0106714
cg05579652	-0.149564	9.25915e-05	0.00675164
cg05589489	0.122076	0.00600209	0.0489037
cg05747849	0.109592	0.0028523	0.03362
cg05950157	0.180288	0.000731652	0.0167757
cg06287140	0.178379	0.000251668	0.010094
cg06582782	-0.171839	0.00314842	0.0353948
cg06995299	0.148624	0.00233717	0.0303166
cg07126115	0.126618	0.000140434	0.0078859
cg07141605	-0.1013	8.1868e-06	0.00337599
cg08013109	0.107973	0.0025103	0.031481
cg08338281	0.109081	0.000545826	0.0144858
cg09642857	-0.101358	0.00335553	0.036545
cg10158717	0.112721	0.00134189	0.0227719
cg10377582	-0.106996	0.000567418	0.0147639
cg10500147	-0.150264	0.00164231	0.0252685
cg10609442	0.117398	0.000555098	0.0146066
cg10833066	-0.124301	0.00312889	0.0352825
cg10869879	-0.116204	0.00111672	0.0207693
cg11050793	-0.120539	0.000475303	0.0134987
cg11782684	0.10893	0.000761236	0.0171087
cg12590521	-0.128143	0.000461987	0.013313
cg13645530	-0.273121	4.94883e-06	0.00311829
cg14381350	0.109094	0.0042691	0.0412515
cg14751481	-0.128477	0.00129723	0.022393
cg14844236	0.111922	0.000744834	0.0169258
cg15006627	0.104143	0.00350322	0.0373274
cg16488382	-0.138847	0.00140852	0.0233515
cg16550264	-0.123467	2.8616e-05	0.0046832
cg16615454	0.122218	0.000125272	0.00752904
cg16757384	0.124325	0.000611269	0.0153205
cg17025149	-0.130952	0.00368639	0.0382552
cg17213699	-0.192943	0.000747054	0.0169508
cg19014335	-0.133523	0.000544401	0.014467
cg19164987	0.185658	0.00553493	0.0469518
cg19232929	0.114407	0.00492129	0.044288
cg19421125	-0.122088	0.00356648	0.0376534
cg19433021	-0.106704	0.000591372	0.0150603
cg19447686	-0.115432	1.24878e-06	0.0025618
cg19748840	0.189038	0.00134363	0.0227864
cg19872463	-0.214072	0.000864668	0.0182323
cg19888509	0.230605	2.98339e-05	0.00474484
cg20462512	-0.100582	0.00098057	0.0194437
cg20525461	0.117956	0.00221027	0.0294294
cg20837463	-0.238316	2.60106e-05	0.00456186
cg21249371	-0.141954	4.99823e-05	0.00553894
cg21377521	-0.131231	5.792e-05	0.00578127
cg21827674	-0.123063	0.00380007	0.0388329
cg22221074	-0.103416	0.000341487	0.0115729
cg22463035	0.153931	0.000170089	0.00855657
cg22466678	0.104551	0.00520684	0.0455376
cg22522688	-0.121145	0.00157477	0.0247326
cg22927076	0.100042	0.000342894	0.0115934
cg24033224	0.169883	0.000128235	0.00760074
cg24773770	-0.101006	0.00357305	0.0376869
cg24847366	0.221431	5.67832e-05	0.00574956
cg25351353	-0.100117	0.00305726	0.0348647
cg25356715	0.100419	0.00135752	0.0229058
cg25683744	0.139956	9.82702e-06	0.00354579
cg25754673	0.165763	0.000344985	0.0116236
cg25819846	0.105509	0.000723461	0.0166812
cg26081413	0.109722	0.000421211	0.012713
cg26385126	0.208184	0.000184468	0.00883763
cg26940807	0.197567	6.06678e-05	0.00585433
cg27019122	-0.105864	0.00175435	0.0261446
cg00765737	0.184899	6.79838e-05	0.00605296
cg00893368	0.103547	0.00471273	0.0433561
cg01636873	0.128002	0.00202953	0.0281309
cg01973456	0.149404	0.000912615	0.0187306
cg02247178	-0.129623	4.26603e-05	0.00529189
cg02558625	0.154178	3.69045e-05	0.00506653
cg03844550	0.104407	3.95679e-05	0.00517592
cg04579966	-0.211347	0.00018728	0.00888948
cg04769514	0.138798	0.00426228	0.0412174
cg04771838	0.184154	9.59126e-05	0.00683704
cg05572417	-0.114728	0.00190061	0.0272361
cg06048436	-0.253806	3.88426e-06	0.00299254
cg07296256	-0.165337	6.11113e-05	0.00586566
cg08018585	-0.102971	0.000747387	0.0169545
cg08379987	-0.10953	1.20857e-05	0.00374857
cg09156542	0.136829	0.00449065	0.0423283
cg09180566	-0.133025	1.39603e-05	0.00388883
cg09770095	0.121745	0.000257453	0.0101985
cg10072464	0.109859	0.000901207	0.0186063
cg10124548	0.176045	0.00102301	0.0198651
cg10416814	0.176081	0.000138875	0.00784676
cg10668926	-0.105759	0.00447896	0.0422728
cg10805850	0.143331	0.00107914	0.0204113
cg12555652	0.136946	0.000797882	0.0175129
cg14688299	0.159596	0.00101067	0.0197444
cg16872841	0.177341	6.02825e-05	0.00584438
cg18388405	0.130964	0.000337281	0.0115111
cg18995031	0.127528	0.00129889	0.0224073
cg19445097	0.102007	0.000682212	0.0161882
cg19511382	0.128741	0.000227531	0.00964293
cg20196215	0.106158	9.72836e-05	0.00687133
cg22950904	0.213211	5.93026e-05	0.00581865
cg23008352	0.11325	7.34933e-05	0.00620475
cg24427175	0.10332	5.60695e-05	0.00572918
cg24990494	0.186943	0.00128817	0.0223145
cg25153726	0.112441	0.000805238	0.0175948
cg26848724	0.146224	0.000120394	0.00741675
cg27485596	0.111403	0.000384969	0.0122137
cg00733328	0.183793	0.000324191	0.0113132
cg00813162	-0.195011	0.000217307	0.00944998
cg00841988	0.135829	0.000574892	0.0148576
cg01021196	-0.156152	2.18592e-05	0.0043745
cg02237629	-0.138939	0.000184768	0.00884321
cg04741516	-0.183417	0.00212072	0.0287795
cg04952072	0.17425	1.83904e-05	0.00417667
cg05078817	-0.150435	6.07342e-05	0.00585603
cg05212706	0.150714	0.000320425	0.0112546
cg05324774	0.136445	0.000381661	0.0121666
cg06867623	0.216872	6.87884e-05	0.00607472
cg08266712	-0.127369	0.00600383	0.0489109
cg09841842	0.19241	0.00316946	0.035515
cg10077239	0.107058	0.004473	0.0422445
cg10137231	-0.122296	0.00136847	0.0230029
cg10501093	-0.141158	0.000295465	0.0108549
cg12798040	0.138389	0.000380517	0.0121502
cg13252700	-0.123023	0.00316362	0.0354817
cg14005246	-0.103067	0.00430407	0.041425
cg14234694	0.160155	0.000908345	0.0186841
cg14282221	-0.140634	9.19204e-06	0.00347692
cg14307693	-0.113307	0.000312325	0.0111259
cg16425038	-0.134449	0.00114312	0.0210174
cg16497661	0.167521	0.00139688	0.0232511
cg16725948	-0.110714	8.03036e-06	0.0033606
cg16784943	0.234543	0.000158009	0.00829867
cg18329187	-0.12156	0.000606543	0.0152593
cg18414021	-0.118829	0.00113232	0.0209166
cg18492803	0.118623	4.6534e-06	0.00308823
cg18587137	-0.137169	0.00154478	0.0244874
cg18620571	-0.142395	0.000680082	0.0161626
cg18864926	0.170599	0.00305515	0.0348522
cg18939596	0.138692	0.000587365	0.0150113
cg18947676	0.114946	0.000133069	0.00771395
cg19506794	-0.125714	0.00263713	0.0322939
cg19706320	0.209245	0.000451559	0.0131638
cg19811934	-0.113522	0.000844751	0.0180233
cg19865237	-0.195807	4.43067e-05	0.00534887
cg19871940	-0.132892	0.000985564	0.0194943
cg19989295	-0.101729	0.000693008	0.01632
cg19995595	0.200334	0.000250595	0.0100743
cg21927177	-0.110046	0.00192034	0.027377
cg22908423	-0.127233	0.000195934	0.00904325
cg23312397	0.125742	0.000101573	0.00697601
cg23528142	0.136638	0.000706403	0.0164807
cg24698488	0.105532	0.000216827	0.00944066
cg26386273	0.100709	0.00155529	0.0245738
cg27170268	0.145155	0.000404562	0.0124837
cg27663123	-0.202455	6.96175e-06	0.00326295
cg01332054	0.164037	0.000685361	0.0162268
cg02010763	0.121378	3.34161e-05	0.00491961
cg02388453	-0.102241	6.85369e-05	0.00606796
cg02607059	-0.132816	0.00417393	0.0407721
cg04187814	0.128053	0.000144543	0.00798683
cg04675502	-0.12309	8.6489e-05	0.00658404
cg05406088	0.124567	0.000378286	0.012118
cg05547778	-0.115372	0.00121695	0.0216822
cg06613515	-0.158896	1.21434e-05	0.00375336
cg07166171	-0.173809	3.7428e-05	0.00508797
cg07470694	-0.106331	0.000427632	0.0128078
cg09467944	-0.13391	0.00134977	0.0228379
cg09642408	-0.178209	0.000657194	0.0158924
cg09938408	0.139222	0.000846891	0.018046
cg10275315	0.114407	0.0024739	0.0312426
cg10453419	0.16429	0.000292592	0.0108081
cg11670789	0.122889	0.000795672	0.0174882
cg12560020	-0.139565	1.57574e-05	0.00400725
cg12758090	-0.14026	6.41215e-07	0.00248701
cg13166748	-0.111697	0.00030894	0.011071
cg13578134	0.191648	0.00110126	0.0206214
cg15832822	0.140777	8.6902e-05	0.00659585
cg16214653	-0.24524	4.06324e-05	0.00521724
cg17794524	-0.129757	0.00174305	0.0260566
cg18256640	-0.122465	0.000135029	0.00775845
cg18749617	0.121832	0.000271502	0.010448
cg18869061	0.149713	0.000359948	0.0118459
cg19111408	0.121065	0.000600827	0.0151846
cg19674091	-0.196344	0.000131599	0.00768006
cg19969694	-0.129302	1.11028e-05	0.00366659
cg20370281	-0.132763	4.35776e-05	0.00532402
cg20889818	-0.115501	0.000166455	0.00848101
cg21244086	-0.121539	0.000931878	0.0189378
cg22063206	0.108271	0.00585103	0.0482778
cg22446491	-0.103799	0.00168512	0.025597
cg22696167	-0.112822	0.00160715	0.0249923
cg22888055	-0.152769	0.0029855	0.0344366
cg23887948	0.185111	0.00108394	0.0204568
cg23893942	0.19537	0.00114044	0.0209925
cg23928920	0.119444	0.00197266	0.0277435
cg24657523	-0.193516	9.48753e-05	0.00681078
cg24660635	-0.157418	3.02725e-05	0.00476773
cg25556225	0.141215	0.00336662	0.0366045
cg25699759	-0.111949	0.000635979	0.0156333
cg26971783	0.202201	5.77995e-05	0.00577796
cg27438152	0.194792	0.000505132	0.0139302
cg00239353	-0.177304	4.84837e-05	0.00548706
cg00335908	-0.114841	0.000308877	0.01107
cg00355286	-0.15659	0.000290043	0.0107661
cg00381442	0.129825	0.00292796	0.0340861
cg00537837	0.182243	0.000369187	0.0119848
cg00599219	-0.119004	0.00357597	0.0377018
cg00630420	0.23151	0.00268622	0.0326
cg00876757	-0.123459	0.00498738	0.0445792
cg00898447	0.107032	0.00136039	0.0229314
cg00928596	-0.171392	0.000155334	0.00823915
cg00962254	0.159553	0.00025492	0.0101531
cg00962707	0.20776	0.000742488	0.0168993
cg01006126	-0.130331	4.70179e-05	0.00543633
cg01063579	0.15202	0.00168512	0.0255971
cg01095004	-0.147608	5.96196e-05	0.00582704
cg01105356	0.110762	5.57889e-05	0.00572107
cg01147352	-0.168531	0.00314404	0.0353697
cg01214240	-0.100795	8.5739e-05	0.00656242
cg01234379	0.104573	0.00135831	0.0229128
cg01243371	0.159143	0.00240195	0.0307615
cg01263631	0.181679	0.00435711	0.0416856
cg01295631	0.223977	0.000113565	0.00725637
cg01306151	0.165868	5.97801e-05	0.00583126
cg01337391	-0.129096	0.000101919	0.00698443
cg01594538	-0.178461	8.10051e-05	0.00642034
cg01601926	-0.104813	5.11155e-05	0.00557675
cg01652078	0.109639	0.00137659	0.0230743
cg01699600	0.233296	2.10592e-05	0.0043331
cg01826254	0.194288	0.000256743	0.0101859
cg01897156	-0.131751	0.00185383	0.0268963
cg01951879	-0.112469	0.00238902	0.0306736
cg01986767	0.137198	0.00154596	0.0244971
cg01990910	0.153306	0.000671567	0.0160632
cg02087356	-0.142485	0.000169569	0.00854587
cg02194243	-0.161231	0.000291409	0.0107887
cg02227036	0.136148	0.00555104	0.0470197
cg02492205	0.137351	0.00132292	0.0226125
cg02533339	-0.13517	0.00133232	0.0226918
cg02606058	0.144854	0.00402092	0.039979
cg02724461	0.171477	0.00017617	0.00867878
cg02726898	-0.103173	0.00207186	0.0284336
cg02783918	0.13156	0.00460283	0.0428537
cg02830202	-0.1373	0.00236776	0.0305281
cg02840535	0.173121	0.000144794	0.00799289
cg02955287	-0.120834	0.000200409	0.00911947
cg03213259	-0.144343	0.000316005	0.0111848
cg03262260	-0.133607	0.000870401	0.0182915
cg03430116	0.144156	1.76398e-05	0.00413218
cg03466066	0.1348	0.0017252	0.0259166
cg03488456	0.127585	0.00034333	0.0115997
cg03512577	-0.130162	0.000387153	0.0122445
cg03558269	-0.163104	5.01586e-06	0.00312469
cg03621841	-0.103386	1.66423e-05	0.00406854
cg03687532	0.103405	0.00138748	0.0231695
cg03728674	0.142392	0.000804354	0.0175849
cg03825234	0.116763	0.0012409	0.021896
cg03831847	0.147024	0.00270834	0.0327393
cg04030584	0.148929	0.000223955	0.00957657
cg04148089	0.203144	8.6372e-05	0.00658068
cg04266460	-0.147747	0.000428511	0.0128212
cg04297067	0.117581	0.00333041	0.0364093
cg04376887	-0.125071	0.000378414	0.0121199
cg04513006	-0.114543	0.000437296	0.0129539
cg04622164	-0.138793	0.000241884	0.00991115
cg04649852	-0.174615	1.78871e-05	0.00414714
cg04833731	0.171453	4.42438e-06	0.00306263
cg04987122	0.122664	0.00339812	0.0367726
cg05083852	0.112325	0.00259378	0.0320199
cg05110241	0.228528	0.000138831	0.00784563
cg05127221	0.131123	0.000255729	0.0101677
cg05258294	0.155738	0.00013917	0.0078542
cg05345876	0.130843	0.000256539	0.0101822
cg05457730	0.167934	0.00042445	0.0127598
cg05544500	-0.107169	7.22608e-05	0.00616959
cg05557991	-0.190001	0.000282009	0.0106311
cg05597181	-0.13803	0.000800462	0.0175416
cg05724197	-0.115757	0.00330573	0.036275
cg05779675	-0.159708	5.2941e-05	0.00563526
cg05787209	-0.118351	3.2767e-06	0.00291751
cg05848579	0.100058	0.00584201	0.0482405
cg05870029	-0.131757	0.000478314	0.0135399
cg06013113	0.162352	0.000107192	0.00710826
cg06134860	0.115889	0.000491475	0.0137339
cg06161540	0.110228	0.00181865	0.026635
cg06255006	0.123575	0.000374032	0.0120562
cg06460328	-0.18062	0.000135883	0.00777759
cg06531624	0.130541	0.000354193	0.0117587
cg06552969	0.118861	0.00523487	0.045657
cg06641357	-0.163956	0.000151073	0.00814189
cg06761167	0.229071	0.000197053	0.00906252
cg06869935	0.116663	0.000836763	0.0179382
cg06916001	-0.167713	0.000274514	0.0105013
cg06925882	-0.198183	0.000204533	0.00919434
cg07056644	0.145533	0.00445656	0.0421661
cg07141215	0.120804	0.00150039	0.0241208
cg07300060	-0.139817	0.0016573	0.0253845
cg07397579	0.102525	0.00166339	0.0254313
cg07412281	-0.130006	0.0030363	0.0347406
cg07532353	0.115478	0.000565803	0.0147435
cg07668501	-0.12747	0.000349208	0.011684
cg07674304	-0.136691	0.000142951	0.0079481
cg07855754	-0.113629	0.00453658	0.042545
cg07917546	-0.176295	0.000335085	0.0114785
cg07924013	0.161855	0.00151601	0.0242505
cg08006672	0.23491	0.00012406	0.00750167
cg08074555	0.113695	0.00304743	0.0348066
cg08347500	-0.149042	0.0052535	0.0457361
cg08428188	0.19384	0.000627786	0.0155309
cg08464831	-0.106321	0.00298679	0.0344444
cg08474467	0.112514	0.00141108	0.0233735
cg08529345	-0.100784	0.00315628	0.0354398
cg08547343	-0.156183	0.00197559	0.0277637
cg08682723	0.124064	0.000410289	0.0125634
cg08886823	-0.124427	0.000635402	0.0156261
cg08920174	-0.110033	0.00168439	0.0255915
cg08959094	-0.174198	0.000327011	0.0113566
cg09115713	0.148691	0.0039068	0.0393945
cg09238332	0.127002	0.0047818	0.0436666
cg09249980	0.105247	0.00348666	0.0372411
cg09437523	0.121885	0.0020925	0.0285799
cg09480190	0.148865	0.00210853	0.0286927
cg09788978	-0.113706	0.000675418	0.0161083
cg09807356	0.164112	0.00027521	0.0105135
cg09835421	0.202139	0.000296512	0.0108719
cg09836921	-0.118678	0.000626407	0.0155135
cg09851951	-0.15272	0.00271446	0.0327777
cg09899220	0.111973	0.00031024	0.0110921
cg09973102	0.107982	0.000267587	0.0103779
cg10050816	0.111052	0.00214317	0.0289439
cg10062109	0.175052	0.000840257	0.0179755
cg16457916	-0.109291	0.00108929	0.0205074
cg16641055	0.148557	0.000192229	0.00897847
cg16642791	-0.112007	0.00238563	0.0306505
cg16650073	0.104924	0.00439788	0.0418839
cg16791016	0.103825	0.000369311	0.0119867
cg26465602	0.112353	0.00426403	0.0412262
cg26598918	0.122236	0.00042959	0.0128377
cg26764761	0.105421	0.00136137	0.0229401
cg27147718	0.129147	4.46616e-05	0.00536076
cg27183791	0.128143	3.58476e-05	0.00502415
cg27272853	0.184614	0.00129175	0.0223456
cg27446832	-0.157358	0.000998724	0.0196262
cg27464846	0.115696	0.00326207	0.0360349
cg27630153	0.26242	1.74123e-05	0.00411814
cg27661460	0.187809	0.000201691	0.00914091
cg00029979	0.128423	1.90413e-05	0.00421755
cg00259234	0.173267	0.000801166	0.0175494
cg00512602	-0.120751	0.000228936	0.00966868
cg00548708	-0.218976	1.16661e-05	0.00371364
cg00618626	0.188467	6.63024e-05	0.00600631
cg01320579	0.131046	0.00218529	0.0292502
cg01445163	0.18443	0.000996839	0.0196074
cg01512532	-0.171234	0.00059342	0.0150872
cg01627847	-0.115912	0.00156475	0.0246512
cg01884917	0.119115	0.000834222	0.017911
cg02395171	0.189835	0.00285531	0.0336379
cg03048083	-0.102954	0.00455993	0.0426543
cg03255749	-0.229873	0.000219055	0.00948368
cg03582371	-0.164403	0.00146863	0.0238573
cg03840467	0.144211	0.00101657	0.0198024
cg03989711	-0.100767	0.000241653	0.00990673
cg04029455	-0.140722	0.00478345	0.043674
cg04070986	0.155049	0.00105339	0.0201636
cg04305621	-0.100865	0.000558045	0.0146445
cg04375492	0.133566	0.00206711	0.0283996
cg04548336	0.135266	0.00449862	0.0423661
cg04658243	-0.106601	0.00075534	0.0170434
cg04864152	0.167567	0.00100057	0.0196445
cg05272827	0.13348	0.000105307	0.00706493
cg05299140	0.13401	1.12542e-06	0.00253442
cg05377587	0.153592	0.00118576	0.0214065
cg05647756	0.263227	3.6554e-05	0.00505267
cg05721365	-0.146945	0.00024139	0.00990171
cg05882680	-0.187193	5.38679e-05	0.0056639
cg05896714	0.156037	0.000796084	0.0174928
cg05928904	0.198282	0.000497856	0.0138263
cg05945782	0.152459	0.0013155	0.0225495
cg06191091	0.126775	0.000145316	0.00800544
cg06287951	0.128087	0.00125547	0.0220266
cg06443678	-0.111927	0.0016348	0.02521
cg06679494	-0.238132	9.4329e-05	0.0067968
cg06840930	-0.151236	0.000404231	0.0124792
cg07036914	-0.141268	2.53984e-05	0.00453642
cg07103846	-0.101374	0.000990833	0.0195473
cg07146073	-0.107473	4.69623e-05	0.00543461
cg07200616	0.148008	0.00193837	0.0275044
cg07479618	0.144743	0.000671671	0.0160644
cg07733567	0.182169	0.00139888	0.0232685
cg07919128	0.192405	0.0021358	0.0288898
cg07992457	-0.146588	0.00497243	0.0445124
cg08005872	-0.1312	0.00167065	0.0254869
cg08011255	-0.150576	7.11189e-05	0.00613758
cg08057277	-0.103313	0.000335517	0.011485
cg08278108	-0.105772	0.000220174	0.00950508
cg08293097	-0.170498	0.000320685	0.0112586
cg08345719	-0.108246	6.05055e-05	0.00585015
cg08890627	0.136528	0.000262794	0.0102928
cg09436495	-0.118839	0.00175051	0.0261148
cg09491897	0.105121	0.000973334	0.0193701
cg09662798	-0.120316	0.00337623	0.036656
cg09730801	0.248834	0.000167027	0.00849304
cg10035831	-0.262464	4.6647e-06	0.00308944
cg10047762	0.209614	0.000618721	0.0154161
cg10094238	-0.133695	0.000165058	0.00845146
cg10237362	0.137435	0.00131945	0.0225832
cg10426084	0.123137	0.00132594	0.022638
cg10685612	-0.107514	7.74716e-07	0.00250578
cg10801328	-0.186021	1.59021e-05	0.00401761
cg10820084	-0.211298	0.000176917	0.00869346
cg10937408	-0.234941	0.000970136	0.0193374
cg11274148	0.238938	2.78993e-05	0.00465144
cg11615029	-0.151753	0.00105494	0.0201787
cg11849086	-0.11064	0.00121294	0.0216472
cg11969213	-0.14368	0.00084045	0.0179776
cg12097883	-0.167061	0.000106801	0.00709936
cg12159837	0.101569	0.00558659	0.0471687
cg12435074	0.107105	0.000572001	0.0148215
cg12475142	0.194993	0.000159545	0.00833231
cg12563935	0.143828	0.000125734	0.00754015
cg12658387	0.183192	0.00139639	0.0232469
cg13001868	-0.1285	0.000831328	0.0178799
cg13162581	0.133031	0.00180846	0.0265584
cg13568106	-0.118447	0.00559163	0.0471897
cg13717446	-0.119304	0.000472542	0.0134606
cg13773741	-0.110347	0.00443207	0.0420488
cg13923669	0.100244	0.000110032	0.0071717
cg14170999	0.22963	0.000203286	0.00916898
cg14235846	0.169131	0.00374375	0.0385359
cg14260695	-0.189757	0.000240035	0.00987571
cg14316944	0.111456	0.00609125	0.0492673
cg14365070	-0.104793	7.66246e-05	0.00629144
cg14467181	-0.156604	0.00355951	0.0376178
cg14679235	0.220678	0.00106751	0.0203002
cg15096327	-0.164501	0.00039463	0.0123487
cg15723222	0.106713	0.000147822	0.00806553
cg15833843	0.114018	0.00485177	0.0439801
cg15837531	-0.125639	4.31548e-05	0.00530933
cg15853299	0.265242	4.4179e-05	0.00534456
cg15869463	-0.11542	0.000543496	0.0144551
cg16067628	0.1565	0.000538357	0.014387
cg16514513	-0.117607	0.000815064	0.0177032
cg16561266	-0.129966	0.000196072	0.00904563
cg16861241	0.123621	5.44791e-05	0.0056824
cg16980380	-0.108896	0.00512558	0.0451876
cg17054485	0.192685	0.000861112	0.0181953
cg17228232	0.112743	8.91718e-06	0.00344501
cg17648080	-0.131127	0.00224658	0.0296864
cg17746570	-0.19254	0.00101709	0.0198075
cg17753942	0.105708	0.0010452	0.0200835
cg17833265	-0.133786	0.00010766	0.00711888
cg18229049	-0.21141	0.00055088	0.0145519
cg18241962	0.184058	4.59308e-05	0.00540217
cg18256949	0.120919	0.00119655	0.0215026
cg18767057	0.102268	0.000312513	0.0111289
cg19056772	-0.146773	0.000102349	0.00699484
cg19093370	-0.151649	0.00130192	0.0224334
cg19157647	0.174718	0.00113389	0.0209313
cg19242851	0.139746	0.00532942	0.0460685
cg19246873	0.10775	0.00399794	0.0398623
cg19391924	-0.256901	0.000194399	0.0090166
cg19494960	0.10323	4.47153e-05	0.00536254
cg19669385	0.243252	0.000232948	0.00974124
cg20219172	0.16847	0.0035682	0.0376622
cg20221707	-0.151324	0.00116264	0.0211973
cg20272287	0.176963	0.000962914	0.0192631
cg20408776	-0.136146	0.00216871	0.0291303
cg20463302	-0.153477	0.000202273	0.00915059
cg20478261	0.152512	3.62049e-05	0.00503868
cg20710824	0.110125	0.00360237	0.0378357
cg20792436	0.173445	0.00341666	0.0368715
cg20899146	0.103761	0.00263209	0.0322623
cg21342910	-0.154305	0.000183646	0.00882229
cg21617353	-0.144552	0.00188705	0.0271384
cg21637826	0.144322	0.00302322	0.0346628
cg21806832	0.105973	0.000366468	0.0119443
cg21949830	-0.119201	0.00320499	0.0357163
cg21977075	0.11504	0.000542122	0.014437
cg22110888	0.149827	0.000206249	0.00922961
cg22242345	0.157217	0.000694072	0.0163328
cg22458832	-0.200984	0.000368731	0.0119781
cg22778178	-0.17301	2.28386e-05	0.00442218
cg22810790	-0.139915	0.000177102	0.00869708
cg23051272	-0.156397	3.39984e-05	0.0049456
cg23415212	-0.110123	0.00038385	0.0121978
cg23634124	0.111428	0.00421062	0.0409581
cg23730606	-0.137567	0.00186153	0.0269527
cg23878564	0.164022	0.00482838	0.0438756
cg24114556	0.139117	0.000278698	0.0105742
cg24203758	-0.181105	0.00065311	0.0158432
cg24207068	-0.149735	0.000144855	0.00799435
cg24540710	-0.114887	0.00284393	0.03357
cg24576026	-0.185728	6.00357e-05	0.00583795
cg24578857	-0.172755	0.0025229	0.0315627
cg24636332	0.164872	0.0016866	0.0256089
cg24668061	-0.16599	4.10976e-05	0.00523482
cg24738553	0.204477	0.000590064	0.0150441
cg24924502	0.172849	0.000439193	0.0129822
cg24983367	-0.143915	0.000572803	0.0148316
cg25563256	-0.118152	0.000333385	0.0114531
cg25639095	0.111566	0.00130718	0.0224785
cg25735490	-0.21529	0.000544599	0.0144696
cg25875702	-0.154169	2.44677e-05	0.00449596
cg26310429	-0.11449	0.00302082	0.0346485
cg26334023	0.14763	0.00323761	0.0358991
cg26663490	-0.112014	0.00407599	0.0402677
cg26927232	-0.120369	0.00583915	0.0482287
cg27143703	-0.16904	0.000889997	0.018491
cg27147556	0.119609	0.00419664	0.0408874
cg27244773	-0.229754	0.000147763	0.00806413
cg05385879	0.122115	0.000128721	0.00761236
cg05491587	-0.107666	0.00327216	0.0360907
cg06268875	-0.154521	0.0025118	0.0314907
cg07461111	0.147679	0.00543182	0.0465128
cg13313047	-0.187027	1.3826e-06	0.00260569
cg16308790	0.210425	3.29977e-07	0.00238903
cg16705273	-0.16499	2.70225e-06	0.00284863
cg19283806	-0.139583	0.0046994	0.0432957
cg22208304	0.141945	0.00145362	0.0237329
cg25332265	0.100438	3.35211e-05	0.00492434
cg26052586	0.111987	4.12386e-05	0.0052401
cg01635063	0.104793	0.0047078	0.0433338
cg01980928	0.103637	6.77791e-05	0.00604737
cg02383368	0.113649	0.00285807	0.0336543
cg02577963	0.147837	0.00197675	0.0277718
cg02774542	-0.157112	0.0016823	0.0255756
cg03357650	0.201728	0.000258409	0.0102156
cg03532013	-0.109879	0.000953958	0.0191703
cg04414542	0.195773	0.000119016	0.007384
cg05242915	0.236678	2.50174e-05	0.00452013
cg05913684	-0.152673	0.000126316	0.00755439
cg06470424	-0.113364	0.00238168	0.0306235
cg06744585	-0.188952	0.00217426	0.0291706
cg07458509	-0.104626	0.00183729	0.0267741
cg07876162	0.148386	0.00477707	0.0436453
cg08198330	0.142455	0.000993506	0.0195741
cg08360726	-0.13015	0.00310467	0.0351422
cg08407014	-0.109267	0.00527567	0.0458319
cg08437802	0.105733	8.73948e-05	0.00660984
cg08461097	0.14579	0.00194338	0.0275396
cg08525314	0.171318	0.000487366	0.0136738
cg08883213	0.145461	0.00181043	0.0265732
cg09468836	0.112276	0.00293222	0.0341123
cg09980058	0.165296	0.00542392	0.0464788
cg10181414	0.128461	0.00078639	0.0173839
cg10589577	-0.132268	0.00198242	0.0278109
cg11666770	0.162862	0.000321049	0.0112643
cg12019614	-0.141172	0.000597338	0.0151387
cg12208381	0.211114	9.46657e-05	0.00680543
cg12494545	0.132477	0.00101945	0.0198305
cg13407975	-0.123993	0.000371533	0.0120195
cg13775627	0.11274	0.0026169	0.0321666
cg13954461	0.102064	0.000158734	0.00831459
cg13971140	0.164188	0.000153846	0.00820554
cg14055655	0.123402	0.000987185	0.0195106
cg14288213	0.161319	4.88785e-05	0.00550094
cg15073853	-0.105823	0.000455869	0.0132259
cg15697902	0.103837	8.19845e-05	0.00645056
cg16241867	-0.105469	0.000768239	0.0171856
cg16849024	-0.116045	1.55533e-05	0.00399241
cg16854917	-0.198138	8.59671e-05	0.00656902
cg16860821	0.113904	0.000317918	0.0112151
cg17519645	-0.125764	0.000224311	0.00958322
cg17702388	0.192208	0.000378426	0.0121201
cg18038269	0.116277	0.00131606	0.0225543
cg18151262	0.104451	0.00242848	0.0309405
cg18362448	-0.144113	1.12812e-05	0.00368186
cg19063061	-0.11445	0.00252141	0.031553
cg19268976	-0.109567	0.000870836	0.018296
cg19367918	0.189647	2.79633e-05	0.00465432
cg19463256	-0.120841	0.000596354	0.0151257
cg19474047	-0.100548	0.000735249	0.0168169
cg19747604	-0.119889	0.00209623	0.0286063
cg19851563	0.149048	0.00237976	0.0306104
cg20441502	-0.146475	0.000227105	0.00963508
cg20979061	-0.106298	0.00102057	0.0198414
cg21105227	-0.140663	0.00143567	0.0235825
cg21480173	0.282189	0.000106216	0.00708597
cg21511523	0.117066	0.000543087	0.0144497
cg21951729	-0.102134	0.000153214	0.00819115
cg22022580	-0.140448	0.00557263	0.0471103
cg22035959	0.13701	0.00310185	0.0351259
cg22079102	0.217963	0.000181535	0.00878248
cg22231400	-0.114435	8.27572e-05	0.00647409
cg22392666	-0.104306	0.00121797	0.0216911
cg22524864	0.157772	0.000483666	0.0136193
cg22550549	-0.105629	0.00354377	0.0375371
cg22672431	0.136651	0.000623721	0.0154796
cg23306063	0.132498	0.000116878	0.00733277
cg23690893	0.254021	3.63187e-05	0.00504326
cg23866403	0.142969	6.37879e-05	0.00593344
cg23945952	0.142256	0.000127018	0.00757144
cg24085885	0.11407	0.000299953	0.0109271
cg24476033	0.103586	0.00479574	0.0437294
cg24828746	0.119936	0.00138591	0.0231559
cg24862743	-0.159347	0.00033135	0.0114225
cg25252585	-0.142633	7.40358e-06	0.00329624
cg25302015	0.168718	0.000103836	0.00703041
cg25654695	0.195396	0.000345095	0.0116252
cg25925896	0.136634	0.000356678	0.0117958
cg26578910	0.108594	0.00032073	0.0112593
cg26979537	0.110267	0.000807568	0.0176206
cg27094856	-0.156665	1.51501e-05	0.00396392
cg27183173	0.232995	3.80872e-05	0.00511579
cg27391679	0.130392	0.00131024	0.0225047
cg00859622	0.146392	0.000103942	0.0070329
cg01644611	-0.133868	0.000605296	0.015243
cg02535674	0.23706	4.70192e-05	0.00543637
cg04834228	-0.109657	8.52132e-05	0.00654712
cg06357305	-0.225437	5.57548e-06	0.00317297
cg06588605	-0.125406	4.71235e-05	0.00543959
cg07047570	-0.15432	0.000104805	0.00705322
cg07543830	-0.116347	0.000467805	0.0133948
cg08686311	-0.112084	2.98932e-06	0.00287668
cg12149609	-0.110716	0.000466907	0.0133822
cg13285174	-0.186543	0.00026091	0.0102598
cg13470557	0.12176	0.000226688	0.00962739
cg13725599	-0.110114	0.00557088	0.0471029
cg13952002	0.125204	0.00202903	0.0281276
cg14895298	0.127985	0.000373992	0.0120556
cg17858500	0.196342	1.79482e-05	0.00415079
cg18267489	-0.142682	0.000315717	0.0111802
cg19119609	-0.12559	6.15073e-06	0.0032146
cg19592472	-0.138546	0.00321172	0.0357541
cg20513976	0.125316	0.00195666	0.0276325
cg20918393	-0.114645	0.00175969	0.026186
cg21201401	0.179908	0.00139827	0.0232632
cg21524538	0.136754	8.82125e-05	0.00663285
cg24631526	0.104456	0.00290871	0.0339674
cg26681770	-0.144897	0.001302	0.0224341
cg03044684	-0.190746	0.00166552	0.0254477
cg03643948	0.11046	0.00345076	0.0370525
cg04574724	0.152137	1.77797e-05	0.00414068
cg06230805	0.107059	0.00201732	0.0280487
cg09762582	0.112838	0.000225573	0.00960674
cg11173579	-0.229557	0.000896067	0.0185519
cg11401293	-0.132621	0.000732382	0.0167841
cg14906976	-0.255487	7.0293e-07	0.00249654
cg15684772	0.162775	0.000121413	0.00744068
cg16400350	-0.190555	0.000399174	0.0124109
cg22117968	0.205433	2.96543e-06	0.00287454
cg22976224	0.103432	0.00480785	0.0437837
cg24127719	-0.103729	0.00481231	0.0438037
cg25446076	0.106239	0.00460575	0.0428672
cg25726756	-0.124922	0.00552093	0.0468927
cg00101350	0.246865	6.08164e-06	0.00320997
cg05233946	-0.21594	4.84385e-06	0.00310796
cg07072704	-0.206276	3.36311e-05	0.00492928
cg07734358	0.125027	0.000387903	0.0122551
cg14284759	0.200104	0.000274041	0.010493
cg19033444	-0.113761	0.000193562	0.00900196
cg19203800	0.119895	0.00136073	0.0229343
cg19582200	-0.109213	0.000959878	0.0192318
cg26539321	0.112184	0.000429071	0.0128298
cg00261039	-0.10937	7.83781e-05	0.00633793
cg01514943	-0.121358	0.00463257	0.0429908
cg04225254	0.111712	7.7969e-05	0.00632721
cg07468307	-0.123934	0.000382399	0.0121771
cg08744017	0.113922	0.000775301	0.0172625
cg09342877	-0.100224	0.000117071	0.00733715
cg09719466	-0.106194	0.00010373	0.0070279
cg20774140	0.132453	6.19951e-05	0.0058879
cg21805136	-0.106266	0.000908794	0.018689
cg00002646	0.122651	0.000398223	0.0123979
cg00003345	0.112042	0.000113113	0.00724572
cg00007221	0.142345	0.000182876	0.00880784
cg00039326	-0.12918	0.000371803	0.0120235
cg00058291	0.165287	0.000233443	0.0097501
cg00091302	0.214817	3.90188e-05	0.00515399
cg00094585	-0.158941	6.73536e-05	0.00603567
cg00102093	0.108498	0.00137633	0.0230721
cg00146437	0.249142	0.000166252	0.00847675
cg00160262	-0.101845	0.00221754	0.0294811
cg00215182	0.115764	0.00201996	0.0280665
cg00228796	0.118407	3.8452e-05	0.0051309
cg00279700	0.146124	8.52868e-06	0.00340811
cg00308438	0.194949	0.000175358	0.00866276
cg00325558	-0.108215	0.00370412	0.0383425
cg00359365	0.156658	0.00166751	0.0254629
cg00382740	-0.101759	0.00140024	0.0232802
cg00393247	0.101192	0.000242474	0.0099224
cg00413352	0.135623	0.000249673	0.0100574
cg00449021	0.166349	8.46525e-05	0.00653068
cg00541303	-0.11654	0.00356473	0.0376444
cg00556100	-0.151114	5.74256e-05	0.00576759
cg00568910	0.105141	0.00497263	0.0445133
cg00583068	-0.133616	0.000514484	0.0140617
cg00702126	-0.1099	0.000226491	0.00962375
cg00763594	0.216523	2.32214e-05	0.00443999
cg00768179	0.210686	0.000224971	0.00959554
cg00786406	-0.111566	0.000698759	0.0163894
cg00831127	-0.110375	0.000813046	0.0176811
cg00851627	0.17438	6.6608e-06	0.00324622
cg00857921	0.129592	0.00474568	0.0435043
cg00865054	-0.161018	0.000162695	0.0084008
cg00884805	0.161518	0.000122833	0.00747359
cg00891184	0.109459	0.000437788	0.0129612
cg00902464	0.192615	0.0013593	0.0229217
cg00922857	0.114929	0.00557217	0.0471083
cg00965643	0.115616	0.00245709	0.0311314
cg00995520	-0.142879	0.00119955	0.0215293
cg01017257	0.129427	0.000574561	0.0148535
cg01017395	-0.141708	0.00116307	0.0212012
cg01064725	-0.123084	0.00143436	0.0235715
cg01068808	-0.110635	0.000354697	0.0117662
cg01071185	-0.121684	0.00406317	0.0402008
cg01104489	0.108071	0.00412618	0.0405276
cg01105418	0.122139	0.00315869	0.0354536
cg01181681	0.143309	6.74608e-05	0.00603862
cg01182697	0.100511	0.00289612	0.0338894
cg01196079	0.114073	0.00153107	0.0243742
cg01198994	-0.15766	4.08651e-06	0.00302056
cg01203812	0.113131	0.00211743	0.0287556
cg01279219	-0.119071	4.32429e-05	0.00531241
cg01336162	0.137159	0.00057839	0.0149011
cg01364674	0.122556	0.00018084	0.00876927
cg01414407	-0.123587	0.00158935	0.0248501
cg01417625	0.269683	2.28661e-06	0.00279699
cg01418153	0.113346	0.00404697	0.040116
cg01435118	0.188372	0.000343191	0.0115977
cg01467503	0.149702	0.000199232	0.00909963
cg01535838	-0.159233	0.000584398	0.0149751
cg01556552	0.16861	0.000257468	0.0101988
cg01558281	0.113439	0.00434759	0.0416391
cg01603234	-0.10344	0.00192493	0.0274095
cg01636910	0.102039	0.000368342	0.0119723
cg01647724	0.19156	0.00028905	0.0107497
cg01715025	-0.18753	1.664e-05	0.00406838
cg01715450	-0.144905	5.78414e-05	0.00577911
cg01723995	0.114537	0.00331579	0.0363299
cg01727431	0.141865	0.00124672	0.0219484
cg01783650	0.107633	0.000248558	0.0100367
cg01786151	0.135625	0.000151029	0.00814087
cg01821635	0.186421	0.0029438	0.0341832
cg01939891	0.127265	0.00577571	0.047965
cg01965380	-0.180579	8.96843e-06	0.00345106
cg02060465	0.102138	0.000681353	0.0161776
cg02073224	0.188144	2.06321e-05	0.00431004
cg02096552	-0.154136	5.98374e-05	0.00583277
cg02098619	0.111379	5.45965e-05	0.00568592
cg02104952	0.100072	0.00175981	0.0261869
cg02120470	-0.108149	0.00502809	0.0447602
cg02150344	0.104225	0.00377002	0.0386721
cg02275084	0.144608	0.00297487	0.0343723
cg02361903	0.107382	0.00134855	0.0228276
cg02435573	-0.14252	0.000776075	0.0172708
cg02439789	0.156997	0.000798964	0.0175249
cg02464665	0.138098	7.58679e-07	0.00250386
cg02492946	0.110288	0.000159115	0.00832293
cg02610070	0.170033	0.000203025	0.00916391
cg02657611	0.118735	0.000779174	0.0173043
cg02658730	-0.140866	5.1711e-05	0.00559616
cg02710163	-0.119813	0.000251213	0.0100857
cg02814691	0.105945	0.000302656	0.0109699
cg02834311	0.110614	0.000587317	0.0150107
cg02850689	0.110447	0.000751327	0.0169987
cg02927252	0.159732	0.000721138	0.0166541
cg02928365	0.235827	0.00297229	0.0343567
cg02932364	-0.172054	0.000140172	0.00787935
cg02988730	0.14607	1.7825e-05	0.00414341
cg02989257	-0.176523	0.000293609	0.0108247
cg03041650	-0.206852	3.48957e-05	0.00498444
cg03047059	-0.134459	0.000260458	0.0102518
cg03057216	0.111388	0.00069298	0.0163196
cg03108296	-0.111514	0.00603969	0.0490577
cg03142741	-0.115736	0.000144879	0.00799494
cg03145930	-0.100775	0.000857597	0.0181586
cg03204322	0.137493	1.62048e-06	0.00266831
cg03224627	-0.139444	0.000106609	0.00709498
cg03257417	0.176442	0.000365572	0.0119309
cg03258665	-0.158486	1.52104e-05	0.00396748
cg03258927	-0.125947	0.00414572	0.040628
cg03324138	-0.105622	6.41659e-05	0.00594464
cg03396152	-0.183928	0.000612932	0.0153419
cg03426226	0.131969	0.00258533	0.0319661
cg03434085	0.114594	0.000247462	0.0100164
cg03470684	0.172766	0.000300145	0.0109301
cg03471346	-0.11131	0.00255076	0.0317437
cg03483626	-0.122195	0.00407916	0.0402842
cg03516026	0.119415	0.00339444	0.0367531
cg03518138	-0.100432	0.00451844	0.0424597
cg03518202	0.236206	3.28064e-05	0.00489172
cg03518729	-0.195096	0.000305502	0.0110147
cg03525818	-0.139137	0.000304881	0.0110049
cg03527274	0.118941	5.52423e-05	0.00570509
cg03537386	-0.150798	0.00348483	0.0372315
cg03580107	0.102111	0.00140528	0.0233237
cg03583311	-0.158344	0.000697163	0.0163702
cg03603260	-0.12344	1.38049e-05	0.0038783
cg03606098	0.195804	8.4812e-05	0.00653537
cg03649796	-0.149063	2.03255e-05	0.00429304
cg03727673	0.109421	0.000385456	0.0122205
cg03731202	-0.14166	0.000749597	0.0169793
cg03749154	0.241117	1.29509e-05	0.00381706
cg03886898	0.118003	0.00136617	0.0229826
cg03893872	0.105178	2.86172e-05	0.00468325
cg03896269	-0.104582	3.20247e-06	0.00290671
cg03937290	0.10836	1.98594e-05	0.00426647
cg03942086	0.106337	0.000896957	0.0185608
cg03943115	-0.161044	0.00018985	0.00893605
cg03961853	-0.25075	0.000269594	0.010414
cg03981685	-0.102523	0.000616057	0.015382
cg03989270	0.105314	0.000233402	0.00974936
cg04021454	0.1143	2.18704e-05	0.00437506
cg04158698	0.142883	0.00027129	0.0104443
cg04221461	0.154584	0.00264435	0.0323391
cg04228428	0.121552	0.000381842	0.0121691
cg04236512	0.174198	0.00132113	0.0225973
cg04265492	0.209118	5.48633e-06	0.00316585
cg04275881	-0.120258	0.0018922	0.0271756
cg04289208	-0.131342	0.000146234	0.00802755
cg04323713	0.16642	0.000297721	0.0108913
cg04395462	0.169476	0.000121929	0.0074527
cg04400131	-0.104591	0.00069562	0.0163516
cg04436964	-0.105617	0.000505448	0.0139347
cg04439557	0.115068	4.73743e-05	0.00544728
cg04486648	-0.12046	0.000218727	0.00947736
cg04492086	0.163939	0.00205218	0.0282926
cg04500819	-0.125376	0.000112006	0.00721943
cg04511444	-0.160543	0.000344564	0.0116175
cg04526480	0.121953	0.000400838	0.0124335
cg04551500	-0.138175	0.00285927	0.0336615
cg04552418	0.102847	0.00136398	0.0229631
cg04577212	-0.112325	0.00427879	0.0412997
cg04705952	0.127534	0.000377316	0.012104
cg04790574	0.101561	0.00060851	0.0152848
cg04846421	0.114681	0.000187048	0.00888524
cg04872603	-0.199353	1.14524e-05	0.00369619
cg04912273	0.171666	2.2505e-05	0.00440629
cg04930693	0.260785	0.000167509	0.00850314
cg04943879	-0.140131	0.000385274	0.012218
cg04975920	0.122196	0.000680952	0.0161727
cg04988216	0.196167	6.62709e-05	0.00600543
cg04988794	0.113403	0.00306753	0.0349252
cg05040219	-0.136792	0.000335908	0.0114908
cg05048475	0.115535	6.44975e-07	0.00248764
cg05049329	-0.178885	0.000486155	0.013656
cg05132999	0.137824	0.000798198	0.0175164
cg05193538	0.124095	0.000707289	0.0164913
cg05300440	0.119954	0.00572959	0.0477714
cg05341781	-0.171556	0.000215298	0.00941087
cg05342835	-0.107301	0.00425169	0.0411645
cg05365199	0.140769	0.000425524	0.0127755
cg05455036	0.105059	0.000215977	0.00942412
cg05641535	0.193026	8.39604e-06	0.00339589
cg05652480	0.139684	0.000992933	0.0195683
cg05653018	-0.138523	3.71086e-07	0.00241071
cg05695876	-0.120504	0.00175246	0.02613
cg05752207	0.131187	0.000286487	0.0107069
cg05778820	0.139291	1.67658e-05	0.00407672
cg05801374	0.130948	1.50884e-05	0.00396025
cg05820435	0.160285	0.00203523	0.0281702
cg05836788	-0.130102	5.48993e-05	0.00569495
cg05957749	-0.116105	0.000382945	0.0121849
cg05968369	0.146926	0.000783228	0.0173481
cg06060874	0.183861	0.000212043	0.00934663
cg06092310	0.161509	0.000475703	0.0135042
cg06095093	0.163605	0.000972042	0.0193569
cg06155620	0.117737	0.000741985	0.0168936
cg06159269	0.146726	0.00336859	0.0366151
cg06177568	0.101866	0.000240779	0.00989
cg06212760	0.146228	0.000994449	0.0195835
cg06215984	0.148776	0.00460747	0.0428751
cg06225634	-0.14525	0.00110304	0.0206385
cg06277277	0.177768	0.00014035	0.0078838
cg06354193	0.148562	6.76408e-05	0.00604358
cg06380199	-0.139414	0.000256301	0.0101779
cg06438114	0.153213	0.000176071	0.00867685
cg06459724	-0.155212	2.77049e-05	0.00464262
cg06501835	-0.10896	0.00136605	0.0229814
cg06516956	0.171949	8.93707e-05	0.00666498
cg06519061	0.208346	3.34189e-05	0.00491974
cg06528645	0.157958	0.000378844	0.0121261
cg06531475	0.14938	5.6984e-05	0.00575523
cg06535102	-0.111182	9.75456e-05	0.00687781
cg06543424	0.102979	0.00122021	0.0217107
cg06617975	0.127959	0.00174454	0.0260682
cg06621919	0.155599	0.00113217	0.0209152
cg06640630	0.107296	0.00132921	0.0226656
cg06659980	0.133355	1.8215e-05	0.00416651
cg06747907	0.12491	0.000285269	0.0106864
cg06763161	-0.117497	9.67618e-05	0.00685835
cg06784545	-0.101457	0.000308726	0.0110675
cg06788267	-0.140965	5.32522e-06	0.00315246
cg06836772	-0.119113	3.57354e-06	0.00295688
cg06907033	0.162945	0.00217864	0.0292023
cg06951677	-0.144912	0.000194902	0.00902536
cg06976222	0.119442	0.000832905	0.0178969
cg07012484	-0.132427	0.000196574	0.00905428
cg07044523	0.120498	5.90292e-05	0.00581136
cg07111834	0.16134	0.000880121	0.018391
cg07123038	0.130878	0.000723916	0.0166864
cg07132686	0.141153	0.00138215	0.023123
cg07139026	0.171125	0.00331589	0.0363304
cg07158939	-0.125667	0.000182856	0.00880745
cg07159230	-0.114394	0.000212049	0.00934675
cg07166084	-0.107262	0.00389486	0.0393324
cg07183267	0.108324	4.06572e-05	0.00521818
cg07206293	0.123637	0.000193346	0.00899817
cg07224918	0.163305	4.50431e-06	0.00307181
cg07233343	0.157409	4.3124e-05	0.00530825
cg07355757	0.101975	0.00147384	0.0239001
cg07363212	0.103812	0.0018171	0.0266234
cg07568430	0.121716	0.000155668	0.00824666
cg07569020	0.136102	0.00128533	0.0222899
cg07570498	-0.136544	0.000107524	0.00711579
cg07587610	0.127258	0.00213956	0.0289174
cg07625783	-0.127981	0.00240266	0.0307663
cg07795513	0.239399	3.82413e-05	0.0051222
cg07798347	0.145724	0.000678458	0.0161438
cg07804749	-0.134567	0.00110542	0.0206614
cg07813275	0.188134	0.00402533	0.0400023
cg07833951	0.160078	4.60492e-05	0.00540594
cg07908868	0.135558	2.57543e-05	0.0045513
cg07910075	0.136841	0.00117366	0.0212975
cg07919760	0.151921	0.00018344	0.00881842
cg07922843	-0.166283	2.34325e-06	0.00280498
cg07937270	-0.124093	5.34939e-05	0.00565243
cg07946633	0.106071	0.000277727	0.0105574
cg07952182	-0.150443	0.00120417	0.0215701
cg07959138	0.133971	0.000384217	0.012203
cg07959609	-0.110461	0.0024112	0.0308242
cg08123045	0.135669	0.00432916	0.0415487
cg08144172	-0.104442	0.00264878	0.0323668
cg08161205	0.166953	0.000195768	0.00904039
cg08223760	0.135098	9.44026e-05	0.00679869
cg08228672	0.112804	6.4557e-05	0.00595614
cg08262220	0.10047	0.000176886	0.00869285
cg08268274	0.162174	1.07251e-05	0.00363301
cg08458711	-0.133486	0.00015435	0.00821697
cg08462879	-0.102488	0.000420834	0.0127078
cg08477744	-0.126572	0.000100099	0.0069398
cg08478016	0.127577	0.00113461	0.020938
cg08528000	-0.148515	0.000767808	0.0171809
cg08529269	0.127569	2.15232e-05	0.00435739
cg08548284	-0.116405	0.00312841	0.0352797
cg08610987	0.112942	0.00305934	0.034877
cg08647349	-0.118177	6.19655e-05	0.00588716
cg08654262	-0.129987	0.00308178	0.0350088
cg08664568	0.142953	0.00211073	0.0287081
cg08702689	0.233001	6.38017e-05	0.00593385
cg08705382	-0.102358	0.00554756	0.047005
cg08738280	-0.126761	0.000431366	0.0128646
cg08840010	-0.122662	0.00148195	0.0239666
cg08909156	-0.114473	3.62753e-05	0.00504151
cg08935841	-0.190912	1.04861e-05	0.00361086
cg08937102	0.12667	0.00166294	0.0254278
cg09025393	0.122408	0.000118234	0.00736522
cg09106231	0.158232	0.00104635	0.0200948
cg09113483	-0.125824	0.00343793	0.0369846
cg09115009	0.140963	0.00315175	0.0354139
cg09119494	0.112288	0.000441424	0.0130153
cg09126995	-0.151021	0.000224263	0.00958232
cg09132058	0.176138	1.49429e-05	0.0039515
cg09166556	0.121726	0.00423369	0.0410743
cg09167705	0.100586	0.000273993	0.0104921
cg09168805	-0.115981	0.000345733	0.0116344
cg09173378	-0.149656	0.000250179	0.0100667
cg09176199	0.184294	1.94773e-06	0.00274079
cg09180564	-0.195016	0.000161921	0.00838401
cg09230154	-0.234707	1.12361e-06	0.00253431
cg09255910	0.11725	0.00189478	0.0271942
cg09317508	0.132315	0.00320376	0.0357093
cg09328518	0.12494	0.000893491	0.0185261
cg09334915	-0.111613	0.00120168	0.0215481
cg09468264	-0.199563	8.83572e-06	0.00343626
cg09469812	-0.101639	0.0022899	0.029988
cg09551019	0.10556	0.00134529	0.0228002
cg09556527	0.118127	8.74467e-05	0.00661131
cg09685096	0.131433	5.86168e-06	0.00319457
cg09799585	-0.17834	9.97643e-05	0.00693179
cg09851620	-0.12682	0.00536472	0.0462226
cg09858862	-0.137119	4.86589e-05	0.00549324
cg09866695	-0.117973	0.000858875	0.018172
cg09914444	-0.132233	0.000568268	0.0147746
cg10020892	-0.110543	0.00378825	0.0387698
cg10064484	0.114626	3.81447e-05	0.00511819
cg10100424	0.102655	0.000963352	0.0192677
cg10146186	0.142749	0.000566914	0.0147575
cg10177197	-0.130083	0.00012369	0.00749323
cg10207928	-0.189415	0.000184742	0.00884272
cg10236596	-0.13357	9.56077e-05	0.00682936
cg10312476	-0.138275	0.00560511	0.0472459
cg10380652	-0.117659	9.99995e-06	0.00356346
cg10382206	-0.114181	0.00175079	0.026117
cg10392572	-0.123126	0.00218282	0.0292324
cg10402576	0.264841	8.46045e-05	0.00652927
cg10442735	0.171929	7.35281e-06	0.00329208
cg10484617	0.10901	0.00121666	0.0216797
cg10489614	-0.133918	0.000118226	0.00736502
cg10512203	-0.109747	3.33854e-05	0.00491822
cg10539122	0.205408	3.95848e-06	0.00300309
[truncated: 7,591 more rows]

## Sheet: DMG_RAknee-OAknee
DMGs identified between 12 RA and 10 OA in knee FLS
DMGs	hyper-/hypo-methylated comparing RA and OA
AADACP1	hypo
ABCA6	hypo
ABHD17C	hypo
ABHD8	hyper
ABI3	hyper
ABL2	hypo
ABRA	hyper
ACACA	hypo
ACOT7	hypo
ACSL1	both
ACSS1	hyper
ACVRL1	hyper
ADAM10	hyper
ADAM32	hypo
ADAM33	hypo
ADCK5	hyper
ADCY3	hypo
ADIRF	hypo
ADTRP	hyper
AFAP1	hypo
AFF3	hypo
AFG3L1P	hypo
AGER	hyper
AIF1L	hyper
AJUBA	hypo
AK4	hypo
AKAP2	hypo
AKR1B15	hyper
AKR1C2	hypo
AKT2	hyper
ALDH1L1-AS1	hypo
ALDH3B1	hyper
ALDOB	hypo
ALPK3	hypo
ALS2CL	hyper
AMBRA1	hyper
AMPD2	hyper
AMPD3	hyper
AMZ1	hyper
ANGPT1	hypo
ANGPT2	hypo
ANGPTL5	hypo
ANK1	hyper
ANKRD6	hypo
ANO6	both
ANP32A-IT1	hyper
AP1G1	hyper
AP2A2	hyper
AP5B1	hypo
APCDD1	hypo
APOLD1	hyper
APOM	hyper
ARHGAP27	hypo
ARHGEF3	hyper
ARHGEF37	hyper
ARHGEF7	hyper
ARL11	hyper
ARL4C	both
ARL6IP5	hyper
ARL8B	hyper
ARMC3	hypo
ARPP21	hypo
ARRB1	hyper
ARSI	hypo
ASIC4	both
ASPH	hyper
ATF3	hyper
ATIC	hypo
ATP10A	hypo
ATP1A1	hyper
ATP1A4	hyper
ATP5L2	hyper
ATP6V1E2	hyper
ATXN7L1	hypo
AVPI1	hypo
AXL	hypo
B3GALT2	hyper
B3GNT7	hypo
B3GNT8	hypo
B3GNTL1	hyper
BACH1	hyper
BAIAP2L2	hyper
BANP	hyper
BCAR1	hyper
BCAR4	hyper
BCAT1	hyper
BCL7C	hypo
BDKRB2	hyper
BEST1	hyper
BEST3	hypo
BFSP1	hyper
BIRC7	hyper
BLVRA	hypo
BNC1	hyper
BRD4	hyper
BRF1	hypo
BTBD19	hypo
BTC	hyper
BUD31	hyper
BZRAP1	hypo
BZRAP1-AS1	hypo
C10orf105	hyper
C10orf25	hypo
C10orf82	hyper
C11orf49	hyper
C11orf86	hyper
C14orf159	hyper
C15orf62	hyper
C17orf105	hyper
C17orf58	hyper
C17orf64	hyper
C17orf67	hyper
C17orf99	hyper
C1orf140	hypo
C1orf172	hypo
C1orf204	hypo
C1orf35	hyper
C1orf95	hyper
C1QB	hyper
C1QL1	hypo
C1QTNF8	hypo
C22orf24	hyper
C2orf57	hyper
C2orf91	hyper
C3	hypo
C4A	hyper
C4B	hyper
C4B_2	hyper
C4BPA	hypo
C4orf6	hyper
C6orf132	hypo
C6orf223	hyper
C8A	hypo
C8orf22	hypo
C8orf4	hyper
C8orf58	hypo
C9orf142	hyper
CA4	hypo
CA9	hypo
CABLES1	both
CACNA1C-AS1	hyper
CACNG1	hyper
CACNG6	hypo
CALCRL	hyper
CALHM3	hyper
CALML6	hypo
CAPG	hypo
CAPS	hyper
CARD11	hyper
CARD14	hypo
CARD16	hypo
CASP8	hypo
CATIP-AS1	hypo
CAV3	hyper
CCDC105	hypo
CCDC117	hyper
CCDC162P	hyper
CCDC25	hyper
CCDC80	hyper
CCDC86	hypo
CCDC91	hypo
CCRL2	hyper
CD109	hypo
CD14	hyper
CD248	hyper
CD276	hyper
CD34	hypo
CD58	hypo
CD74	hypo
CD93	hypo
CDC25B	hyper
CDC42SE1	hypo
CDH5	hypo
CDHR5	hypo
CDK2AP1	hyper
CDKN1B	hyper
CDSN	hyper
CDT1	hypo
CELF3	hypo
CENPBD1	hypo
CETN1	hyper
CFD	hyper
CHI3L1	hypo
CHID1	hyper
CHL1-AS1	hyper
CHRAC1	hypo
CHST2	hyper
CILP	hypo
CKB	hypo
CLCF1	hypo
CLCNKA	hyper
CLDN12	hyper
CLDN15	hyper
CLDN25	hyper
CLEC1A	hyper
CLEC2A	hyper
CLLU1	hyper
CLPP	hyper
CLPSL2	hypo
CLSTN3	hypo
CLU	hyper
CLUL1	hyper
CMAHP	hyper
CMIP	hyper
CMSS1	hyper
CNTFR	hyper
COL12A1	hypo
COL16A1	hypo
COL18A1	hyper
COL1A1	hypo
COL1A2	hypo
COLEC11	hypo
COLEC12	hyper
COLGALT2	hypo
COMT	hyper
CORIN	hyper
CORO7	hyper
CORO7-PAM16	hyper
COX14	hyper
COX6B2	hypo
CREB5	hyper
CREM	hyper
CRIM1	hypo
CRIP2	hyper
CRY1	hyper
CRY2	hyper
CSF1	hyper
CSGALNACT1	both
CSN3	hypo
CSNK1G2-AS1	hyper
CTB-113P19.1	hypo
CTBP1-AS	hyper
CTBP2	hyper
CTD-2258A20.5	hyper
CTF1	hypo
CTRB1	hyper
CTXN3	hyper
CUL1	hyper
CX3CL1	hypo
CXCL10	hypo
CXCL5	hypo
CXCL6	hypo
CXXC5	hyper
CYP27B1	hyper
CYP3A5	hypo
CYTIP	hyper
DAB2IP	hypo
DAOA	hypo
DBH	hyper
DCBLD1	hypo
DCDC2B	hyper
DCN	hypo
DCPS	hypo
DCSTAMP	hyper
DCT	both
DEAF1	hypo
DEFB113	hyper
DEFB115	both
DERL1	hypo
DGKA	hyper
DGUOK-AS1	hypo
DHRS3	hypo
DHRS7	hypo
DHRS7C	hyper
DHRS9	hyper
DIO1	hyper
DISP1	hyper
DKFZP434A062	hypo
DKFZp434J0226	hyper
DLEC1	hypo
DLEU7	hyper
DLGAP1	hyper
DLGAP1-AS1	hypo
DLGAP1-AS3	hyper
DLK1	hyper
DLK2	hyper
DLL1	hypo
DLX3	hyper
DLX4	hyper
DLX5	hyper
DLX6	hyper
DLX6-AS1	hyper
DMBT1	hypo
DMBX1	hypo
DMKN	hyper
DMP1	hyper
DMPK	hypo
DNLZ	hypo
DOK1	hypo
DONSON	hypo
DOT1L	hyper
DPEP1	both
DPYSL5	hypo
DRD4	hypo
DSCR4	hypo
DTNA	hyper
DUSP22	hypo
DUSP3	hyper
DUSP6	hyper
DVL1	hypo
DXO	hyper
E2F4	hyper
EBF3	hyper
EDNRB	hypo
EFCAB4B	hypo
EFHD1	hyper
EFR3A	hypo
EGF	hyper
EGFLAM	hypo
EGFLAM-AS2	hypo
EGFR-AS1	hyper
EHD4	hyper
EIF2D	hyper
EIF4G1	hyper
ELF1	hyper
ELF3	hypo
ELK4	hyper
ELMO1	hyper
ELMO3	hyper
EMB	hyper
EMX2	hyper
ENAH	hypo
ENC1	hypo
ENDOU	hyper
ENGASE	hyper
ENPP6	hyper
EPHX2	hypo
EPSTI1	hypo
ERMAP	hyper
ERN1	hyper
ERRFI1	hyper
ERVFRD-1	hypo
ESCO2	hyper
ESR1	hypo
ESRG	hypo
ESRP2	hypo
EVA1A	hyper
EVI2A	hypo
EVPL	hyper
EVPLL	hyper
EXOC3L1	hyper
FABP4	hyper
FAIM3	hyper
FAM106A	hyper
FAM109A	hypo
FAM110A	both
FAM111B	hypo
FAM120B	hypo
FAM124B	hyper
FAM135B	hypo
FAM13A-AS1	hyper
FAM167B	hypo
FAM170B	hyper
FAM184A	hypo
FAM20B	hyper
FAM212B-AS1	hyper
FAM228B	hypo
FAM26E	hypo
FAM57A	hypo
FAM92B	hyper
FARP1	hyper
FAS	hypo
FBLIM1	hyper
FBLN2	hypo
FBXL22	hypo
FBXO3	hyper
FERD3L	hyper
FERMT3	hyper
FGD5	hyper
FGF1	hypo
FGF11	hypo
FGF19	hyper
FGL2	hyper
FGR	hyper
FILIP1L	hyper
FITM1	hyper
FLI1	hyper
FLJ42969	hypo
FLJ45079	hyper
FMNL1	hyper
FOLR1	hyper
FOXB2	hyper
FOXD2	hypo
FOXD2-AS1	hypo
FOXF2	hyper
FOXJ1	hyper
FOXO1	hyper
FOXP1	both
FPR2	hypo
FRAS1	hypo
FRK	hypo
FRMD4B	hypo
FRMD8	hyper
FSCN2	hypo
FTCDNL1	hyper
FTLP10	hypo
FURIN	hyper
FXYD3	hyper
FXYD7	hypo
FYB	hypo
FYN	hyper
FZD10-AS1	hypo
FZD7	hypo
GABBR1	hypo
GABRP	hyper
GAL	hypo
GAL3ST4	hypo
GALK1	hyper
GALNT12	hyper
GAS7	both
GC	hypo
GCC1	hypo
GCNT1	hypo
GDPD3	hyper
GEM	hypo
GFI1	hyper
GJC1	hyper
GJC2	hyper
GLDN	hyper
GLIS1	hypo
GMPR	hyper
GNA13	hyper
GNE	hypo
GNG10	hyper
GNG12-AS1	hyper
GNGT2	hyper
GNPDA1	hyper
GP9	hyper
GPBAR1	hyper
GPER1	hyper
GPR1	hyper
GPR116	hypo
GPR133	hyper
GPR183	hyper
GPR88	hypo
GPT	hyper
GPX3	hyper
GRB10	hypo
GRB14	hyper
GREB1	hypo
GREM1	hyper
GRHL3	hypo
GRIK1-AS1	hypo
GRIK4	hypo
GRK7	hyper
GSAP	hyper
GSG1	hyper
GSTCD	hyper
GUCY1B2	hypo
GUK1	hyper
H6PD	hypo
HCG9	hyper
HCRT	hypo
HDAC9	hypo
HDGF	hyper
HHAT	hyper
HHIPL1	hypo
HIBADH	hyper
HIGD1C	hyper
HILS1	hypo
HIST1H1T	hyper
HK2	hypo
HLA-DPA1	hypo
HLA-DPB1	hypo
HLA-J	hyper
HLF	hyper
HLX-AS1	hyper
HMGCL	hyper
HMOX1	hyper
HMOX2	hyper
HMX2	hypo
HMX3	hypo
HNRNPKP3	hyper
HOMER3	hypo
HOTAIR	hyper
HOXC11	hyper
HOXC8	hyper
HPD	hypo
HS1BP3-IT1	hyper
HSD3B7	hyper
HSF4	hyper
HTRA4	hyper
ICAM2	hyper
ID3	hypo
IDH2	hypo
IFITM1	hyper
IFLTD1	hypo
IFNGR2	hyper
IFRD1	hypo
IGF1	hypo
IGF2R	hyper
IGSF6	hyper
IL12B	both
IL13	hypo
IL17REL	hypo
IL18	hyper
IL24	hyper
IL31RA	hypo
IL32	hypo
IMMP2L	hypo
INSL5	hypo
INTS12	hyper
IP6K3	hyper
IQCA1	hypo
IQCJ	hyper
IQCJ-SCHIP1	hyper
IRX3	hypo
ISG20	hypo
ISYNA1	hypo
ITGA4	hypo
ITGA7	hyper
ITGAE	hypo
ITGBL1	hyper
ITPKB	hyper
ITPRIP	hypo
IVL	hyper
JADE1	hyper
JAZF1	hyper
JDP2	hypo
JPH2	hypo
KANK2	hyper
KAZN	hyper
KCNA2	hypo
KCNA3	hypo
KCNAB1	hyper
KCNE1	hypo
KCNJ2	hypo
KCNK17	hyper
KCNMB3	hypo
KCNQ1OT1	hyper
KCNS1	hyper
KCNS3	hypo
KCTD7	hypo
KDM2B	hypo
KHDRBS1	hypo
KIAA0087	hypo
KIAA0513	hyper
KIAA0754	hypo
KIAA0922	hyper
KIAA1211L	hypo
KIAA1671	hyper
KIAA1683	hyper
KIRREL3	hyper
KIRREL3-AS2	hyper
KIRREL3-AS3	hyper
KLB	hyper
KLHL2	hypo
KLHL30	hyper
KNCN	hyper
KRT31	hyper
KRT32	hyper
KRT75	hyper
KRT78	hyper
KRT8	hypo
KRT85	hypo
KRTAP12-2	hypo
KRTAP1-5	hypo
KRTAP17-1	hypo
KRTAP2-3	hypo
KRTAP9-8	hyper
LAG3	hypo
LAMA4	hyper
LARP4	hyper
LBH	hypo
LBX2	hypo
LCAT	hyper
LDB3	hyper
LEFTY2	hypo
LFNG	both
LGALS12	hyper
LGALS3BP	hyper
LGR6	hypo
LIMCH1	hypo
LIMD1	hyper
LIME1	hyper
LIMS2	hypo
LINC00114	hyper
LINC00161	hypo
LINC00163	hypo
LINC00189	hyper
LINC00244	hypo
LINC00276	hypo
LINC00478	hyper
LINC00487	hypo
LINC00506	hypo
LINC00523	hyper
LINC00595	hyper
LINC00601	hypo
LINC00619	hypo
LINC00675	hyper
LINC00696	hyper
LINC00705	hyper
LINC00838	hypo
LINC00856	hypo
LINC00900	hypo
LINC00929	hypo
LINC00942	hyper
LINC00967	hypo
LINC00977	hypo
LINC00982	hyper
LINC01105	hypo
LINC01142	hypo
LINC01144	hyper
LINC01265	hyper
LIPE	hyper
LMBRD1	hyper
LMCD1-AS1	hypo
LMNA	hyper
LMO2	hyper
LMX1A	hypo
LNPEP	hyper
LNX1	hyper
LNX1-AS2	hyper
LOC100128361	hypo
LOC100128494	hypo
LOC100128885	hyper
LOC100128993	hypo
LOC100129175	hyper
LOC100130452	hyper
LOC100130872	hyper
LOC100506388	hyper
LOC100506606	hyper
LOC100506801	hyper
LOC100507217	hypo
LOC100653515	hyper
LOC101926987	hypo
LOC101927021	hyper
LOC101927181	hyper
LOC101927356	hyper
LOC101927668	hyper
LOC101927839	hypo
LOC101927924	hypo
LOC101928846	hypo
LOC146880	hypo
LOC152225	both
LOC200772	hyper
LOC283335	hypo
LOC284865	hyper
LOC285626	both
LOC286059	hypo
LOC286367	hyper
LOC388282	hyper
LOC400863	hypo
LOC400940	hypo
LOC441601	hypo
LOC643542	hypo
LOC646626	hyper
LOC728819	hypo
LOC90834	hyper
LOXL1-AS1	hypo
LOXL3	hypo
LOXL4	hypo
LPXN	hypo
LRP1B	hyper
LRP5L	hypo
LRRC39	hyper
LRRFIP1	hyper
LRRN2	hypo
LSMEM1	hyper
LTF	hypo
LY6D	hyper
LY9	hypo
LYRM9	hypo
LYVE1	hyper
LYZL4	hypo
LZTS2	hyper
M1AP	hypo
MACC1-AS1	hyper
MAFA	hypo
MAGI2	hyper
MAL	hyper
MANEA	hyper
MANEA-AS1	hyper
MAP1LC3B2	hypo
MAP3K14-AS1	hypo
MAP3K8	hyper
MARCH8	hypo
MARK2	hyper
MATR3	hyper
MBNL1	hypo
MBP	hyper
MCC	hypo
MDC1	hypo
MEFV	hypo
METTL21EP	hyper
MFAP2	hypo
MFSD6L	hyper
MGAT1	hypo
MGAT3	hyper
MGAT4B	hyper
MGC12916	hypo
MGC2889	hypo
MIA2	hypo
MICALCL	hypo
MINPP1	hyper
MIR103A2	hyper
MIR103B2	hyper
MIR1180	hyper
MIR1182	hyper
MIR1203	hypo
MIR1231	hyper
MIR1248	hypo
MIR125B1	hypo
MIR1276	hypo
MIR128-2	hyper
MIR1306	hyper
MIR132	hyper
MIR137	hypo
MIR141	hyper
MIR143HG	hypo
MIR15B	hyper
MIR16-2	hyper
MIR185	hyper
MIR190A	hypo
MIR193A	hypo
MIR195	hypo
MIR1976	hyper
MIR200C	hyper
MIR2052	both
MIR205HG	hypo
MIR212	hyper
MIR214	hypo
MIR216B	hyper
MIR2276	hypo
MIR2682	hypo
MIR26A1	hyper
MIR296	hypo
MIR298	hypo
MIR3065	hyper
MIR3120	hypo
MIR3176	hyper
MIR320B1	hypo
MIR338	hyper
MIR3615	hyper
MIR3618	hyper
MIR365A	both
MIR3677	hyper
MIR375	hyper
MIR4513	hyper
MIR455	hyper
MIR4646	hyper
MIR4648	hyper
MIR4669	hyper
MIR4678	hyper
MIR4686	hyper
MIR4692	hypo
MIR4710	hyper
MIR4740	hyper
MIR4760	hypo
MIR4761	hyper
MIR497	hypo
MIR548C	hyper
MIR548F2	hypo
MIR549A	hyper
MIR550A1	hyper
MIR572	hypo
MIR600HG	hypo
MIR6071	hypo
MIR6079	hyper
MIR6080	hypo
MIR6132	hypo
MIR641	hyper
MIR648	hyper
MIR657	hyper
MIR6720	hyper
MIR6753	hyper
MIR6787	hyper
MIR6809	hyper
MIR6843	hyper
MIR6875	hypo
MIR6887	hyper
MIR6891	hypo
MIR8073	hyper
MIR874	hyper
MIR885	hyper
MIR938	hyper
MIR940	hyper
MIR99A	hyper
MIRLET7C	hyper
MITF	hyper
MKX	hyper
MLPH	hyper
MMP28	hyper
MMP3	hypo
MPC1	hypo
MPP4	hypo
MRGPRF	hyper
MRGPRX1	hypo
MROH7	hypo
MROH7-TTC4	hypo
MRPL23-AS1	hyper
MRPL34	hyper
MRPL42P5	hyper
MRPS28	hyper
MSRB3	hyper
MST1L	hypo
MT1HL1	hypo
MT2A	hyper
MTHFD1	hyper
MTHFSD	hyper
MTIF3	hyper
MTSS1L	hyper
MUC12	hypo
MUC2	hypo
MXRA8	hypo
MYEF2	hypo
MYF6	hyper
MYH1	hypo
MYH15	hyper
MYL10	hyper
MYL5	hyper
MYLK2	hyper
MYO1G	hypo
MYOM1	hyper
MYOZ3	hyper
MYPN	hyper
NADK	hyper
NALCN	hyper
NAV2	hyper
NCCRP1	hypo
NCEH1	hypo
NCOA7	hyper
NCS1	hyper
NDFIP1	hyper
NDRG1	hypo
NDRG4	hyper
NDUFS2	hypo
NEDD4	hypo
NEDD4L	both
NEXN	hypo
NFATC3	hyper
NFIA	hyper
NFIC	hyper
NFIX	hypo
NFKBIE	hyper
NFYB	hypo
NGF	hyper
NINJ2	hyper
NISCH	hyper
NLRP1	hypo
NMNAT2	hypo
NODAL	hypo
NOS2	hyper
NOS3	hyper
NOTO	hyper
NOX4	both
NPAS2	hypo
NPHS2	hyper
NPW	hyper
NR1I3	hyper
NR2F1-AS1	hypo
NRAP	hyper
NRARP	hyper
NRBP2	hypo
NRG1	hypo
NRXN2	hypo
NT5DC2	hypo
NTRK1	hyper
NXF1	hyper
OAS1	hyper
OBP2B	hyper
OBSCN	both
OCSTAMP	hypo
ODF3B	hypo
OLFML3	hypo
OPTC	hypo
OR6P1	hypo
OR8A1	hypo
OTX2	hypo
OTX2-AS1	hypo
OVOL1-AS1	hypo
OXT	hypo
P2RX6	hyper
P2RX7	hyper
P2RY6	hypo
PACRG-AS1	hypo
PALLD	hyper
PAM	hyper
PAMR1	hypo
PAPSS2	hyper
PCDHAC2	hypo
PCGF5	hyper
PCYOX1	hypo
PDE1A	hyper
PDE4B	both
PDE4DIP	hyper
PDE6B	both
PDZK1IP1	hypo
PER3	hyper
PFKM	hyper
PHACTR2	hyper
PHKA2-AS1	hypo
PHLDB1	hyper
PHPT1	hypo
PHYH	hypo
PHYHD1	hyper
PHYHIPL	hypo
PIK3C2B	hypo
PIK3R1	hyper
PIN1P1	hyper
PIPSL	hypo
PISD	hyper
PKD2	hypo
PLA1A	hyper
PLA2G2A	hyper
PLCB2	hypo
PLCH2	hyper
PLD6	hypo
PLEC	hypo
PLEKHA4	hyper
PLEKHG1	hypo
PLEKHG4	hyper
PLEKHG5	both
PLEKHG6	hyper
PLEKHS1	hypo
PLXNB1	hypo
PLXNB2	hyper
PMEPA1	hyper
PNMA2	hypo
PNMT	both
PNPLA2	hyper
POC5	hypo
POLR3B	hyper
POMC	hypo
POMGNT1	hyper
POPDC2	hyper
POU2AF1	hypo
POU2F1	hyper
POU5F1B	hyper
POU6F1	hypo
PPAN	hypo
PPAN-P2RY11	hypo
PPP1R18	hyper
PPP1R32	hyper
PPP2R2B	hypo
PPT2	hypo
PPT2-EGFL8	hypo
PRC1	hypo
PRDM10	hyper
PRDM16	hyper
PRG4	hyper
PRKAA2	hypo
PRKACA	hyper
PRKD1	hyper
PRM1	hyper
PRPF6	hyper
PRPH	hyper
PRR29	hypo
PRR4	hypo
PRRT1	hypo
PRSS3	hypo
PSTPIP1	hypo
PTK6	hyper
PTPRK	hypo
PTRF	hypo
PTTG1IP	hypo
PYCARD	hypo
PYGB	hyper
RAB7L1	hypo
RAET1E	hyper
RANGAP1	hypo
RAPGEF4	hypo
RASAL1	hyper
RASAL2	hypo
RASGRP4	hyper
RASSF9	hypo
RBM24	hypo
RBP5	hypo
RCC2	hypo
REC8	hypo
RFFL	hyper
RGMA	hyper
RGS3	hyper
RHBDL3	hyper
RHOD	hypo
RHOU	hypo
RIN2	hypo
RNASE7	hyper
RNF187	hyper
RNF19A	hypo
RNPS1	hyper
ROBO4	hypo
RORA	hyper
RPH3AL	hyper
RSG1	hyper
RTP4	hypo
RUFY3	hyper
RUNX1T1	hypo
S100A4	hyper
S100A5	hyper
SAA1	hypo
SAA2	hypo
SAA2-SAA4	hypo
SAMD10	hyper
SAMD13	hyper
SBSPON	hypo
SCNN1A	hyper
SCPEP1	hyper
SDC4P	hyper
SDCBP2	hyper
SDK2	hypo
SEC14L1	hyper
SEC14L3	hyper
SELENBP1	hypo
SELPLG	hyper
SEMA3A	hyper
SEMA3B	hypo
SEMA3F	hypo
SEMA3G	hyper
SENP8	hyper
SEPP1	hyper
SEPT9	hyper
SERPINA1	hyper
SERPINA12	hypo
SERTAD4-AS1	hypo
SESTD1	hypo
SETX	hyper
SGCA	hyper
SGCG	hyper
SGIP1	hypo
SGK1	hyper
SGK2	hyper
SH2D2A	hyper
SH2D4A	hypo
SH3BP2	both
SH3RF3-AS1	hyper
SHANK2	both
SHFM1	hypo
SHISA2	hypo
SIAH3	hypo
SIM2	hyper
SKIL	hyper
SLA	both
SLAIN1	hyper
SLAMF8	hypo
SLC10A6	hypo
SLC11A2	hyper
SLC16A14	hypo
SLC16A5	hypo
SLC1A2	hyper
SLC1A6	hypo
SLC22A1	hyper
SLC22A4	hyper
SLC25A45	hyper
SLC25A47	hyper
SLC26A4	hypo
SLC2A2	hypo
SLC30A1	hyper
SLC34A1	hypo
SLC35C1	hyper
SLC36A2	hyper
SLC41A3	hypo
SLC43A2	hypo
SLC43A3	hypo
SLC45A1	hyper
SLC45A4	hyper
SLC4A1	hyper
SLC4A7	hyper
SLC9A3R1	hyper
SLC9A3R2	hyper
SLC9B2	hypo
SLMAP	hypo
SLPI	hypo
SMAD3	hyper
SMCO4	hypo
SMCR5	hypo
SMG6	hypo
SMG9	hyper
SMIM4	hypo
SMOC2	hypo
SMPD2	hyper
SMPD4	hypo
SMU1	hyper
SND1-IT1	hyper
SNHG4	hyper
SNORA33	hypo
SNORA4	hypo
SNORA63	hypo
SNORA74B	hypo
SNORA81	hypo
SNORD100	hypo
SNORD105	hypo
SNORD66	hyper
SOD1	hypo
SORBS2	both
SORT1	hyper
SOSTDC1	hypo
SOX2	hypo
SP6	hypo
SPAG17	hyper
SPARCL1	hyper
SPATA12	hypo
SPATA31E1	hyper
SPATA32	hypo
SPON2	both
SPP1	hyper
SPRED2	hypo
SPRR1B	hypo
SPRR2D	hypo
SPRR4	hyper
SRGN	hypo
SS18L2	hypo
SSBP3	hyper
SSH1	hypo
SSMEM1	hyper
ST13P4	hyper
ST14	hypo
ST5	hypo
ST7-OT3	hyper
STARD13	hypo
STEAP1B	hypo
STEAP2	hypo
STEAP2-AS1	hypo
STK19	hyper
STON2	hyper
STRA6	hyper
STX1B	hypo
SULT2B1	hyper
SYN3	hyper
SYNC	hypo
SYNE1	hypo
SYNPO2	hyper
SZRD1	hyper
T	hypo
TACC2	hypo
TAF5	hyper
TANC1	hypo
TANK	hypo
TAS1R3	hyper
TBC1D21	hypo
TBC1D9B	hypo
TBX15	hyper
TBX18	hyper
TBX4	hypo
TCAP	hypo
TCIRG1	hyper
TCTEX1D4	hypo
TEPP	hypo
TES	hyper
TEX12	hyper
TEX26	hypo
TEX26-AS1	hypo
TFAP2A	hypo
TFB1M	hypo
TGFBI	hypo
TGIF2	hypo
TGIF2-C20orf24	hypo
TGM3	hyper
TH	hyper
THBS4	hyper
THEM5	hyper
THRB	hypo
THSD7A	hypo
THUMPD2	hypo
THY1	hypo
TIMP3	hyper
TLE3	hypo
TLR4	hypo
TLR5	hyper
TMEM100	hyper
TMEM119	hypo
TMEM19	hyper
TMEM196	hyper
TMEM204	hypo
TMEM209	hyper
TMEM216	hypo
TMEM237	hypo
TMEM252	hyper
TMEM253	hyper
TMEM30C	hyper
TMEM59	hyper
TMEM92	hypo
TMIE	hyper
TMOD4	hyper
TNF	hyper
TNFAIP8	hyper
TNFRSF18	hyper
TNFRSF6B	hyper
TNFSF10	hypo
TNNC1	hyper
TNNI3	hyper
TNNT3	hyper
TNPO1	hyper
TNS3	hypo
TNXA	hyper
TNXB	hyper
TP53AIP1	hypo
TP63	hyper
TPRN	hyper
TRADD	hyper
TRAF3IP2	hyper
TRAK1	both
TRAPPC3	both
TRIB1	hypo
TRIB2	hypo
TRIL	hyper
TRIM10	hyper
TRIM15	hyper
TRIM2	hyper
TRIM22	hypo
TRIM29	hyper
TRIM34	both
TRIM41	hypo
TRIM59	hypo
TRIM6	hyper
TRIM66	hyper
TRIM69	hyper
TRIM6-TRIM34	hyper
TRIO	hypo
TRIP4	hypo
TRIP6	hypo
TSKU	hypo
TSPAN8	hyper
TSPYL4	hypo
TSPYL5	hypo
TSSK2	hypo
TTLL1	hyper
TTLL10	hyper
TTLL6	hypo
TTYH3	hyper
TUBA3FP	hyper
TUBB	hypo
TWIST1	hyper
TXLNB	hypo
TXNDC15	hypo
TXNRD2	hyper
UACA	hyper
UBXN11	hyper
UGT2B7	hyper
UNC13D	hyper
UNC5B-AS1	hypo
USP44	hypo
USP54	hypo
UXS1	hyper
VAMP3	hyper
VEZF1	hyper
VGLL4	hyper
VIM	both
VIM-AS1	hypo
VPS18	hypo
VPS52	hyper
VPS9D1-AS1	hyper
VWA1	hypo
VWA3B	hyper
WAC	hyper
WBP11P1	hypo
WBP1L	hypo
WDR66	hypo
WFIKKN1	hyper
WIBG	hyper
WIPF1	hypo
WISP3	hypo
WNT10B	hypo
WNT3	hyper
WSB2	hypo
XIRP1	hyper
ZBED3-AS1	hyper
ZBTB18	hyper
ZBTB21	hypo
ZBTB7C	both
ZFAT	hyper
ZFHX4	hyper
ZHX3	hypo
ZMYND10	hyper
ZNF212	hyper
ZNF215	hypo
ZNF22	hypo
ZNF239	hyper
ZNF385B	hyper
ZNF436	hypo
ZNF438	hypo
ZNF608	hyper
ZNF746	hyper
ZNF890P	hypo
ZSWIM6	hyper

## Sheet: DML_RAhip-OAhip
DMLs identified between 10 RA and 5 OA in hip FLS
CpG	β value differences between RA and OA	p value	q value
cg24780240	0.117082	0.000190674	0.0413133
cg02283735	0.160504	0.000176874	0.0406778
cg03145274	0.367746	0.000138379	0.0384069
cg04141080	0.168218	0.000380727	0.0490423
cg04299028	-0.101501	0.000256874	0.0440728
cg04990202	0.159665	0.000278528	0.0451551
cg05723989	-0.135678	9.59631e-05	0.0355485
cg09579361	0.158552	9.94055e-07	0.0171888
cg10328583	-0.276777	4.16281e-05	0.0289221
cg10402321	0.244304	0.000387881	0.049266
cg11505113	-0.10798	0.000262189	0.04435
cg12427162	-0.185351	2.61868e-05	0.0263243
cg12762413	-0.152309	6.74021e-05	0.0327933
cg13225830	-0.346836	2.67166e-05	0.0263977
cg13229078	-0.179328	0.000264549	0.0444706
cg13552867	-0.137119	0.000308027	0.046451
cg13683667	-0.273015	0.000218002	0.042377
cg16038327	0.23445	0.000356769	0.048245
cg16546658	-0.148025	7.36632e-05	0.0335349
cg16711332	0.116528	4.60634e-05	0.0296524
cg17091049	0.201349	0.000153803	0.0394209
cg17588293	0.130832	3.76547e-06	0.0222306
cg18964375	0.104202	0.000108418	0.0363773
cg19081101	-0.205468	5.45861e-05	0.0311121
cg19259649	-0.117033	8.82274e-05	0.0349408
cg19678564	-0.116144	1.48362e-05	0.0247703
cg20059492	0.201302	1.01646e-05	0.0239487
cg20489026	-0.228184	0.000229963	0.0427962
cg20608783	0.315493	0.000246086	0.0435122
cg20615827	-0.309361	0.000112332	0.0366065
cg21679391	-0.246612	2.03561e-06	0.0202851
cg23173688	0.166741	0.000231969	0.042865
cg26026567	0.187171	2.94093e-05	0.0267859
cg27181349	-0.236444	0.000269036	0.0446957
cg27558541	0.320188	0.000132579	0.0379806
cg01114124	0.201641	1.50222e-05	0.024794
cg03339817	0.139414	0.000236243	0.0430085
cg03559008	0.13001	8.49577e-05	0.034658
cg03585122	0.160681	4.04292e-06	0.0224041
cg04364261	-0.161998	0.000404717	0.0497684
cg04623297	-0.242447	7.96905e-05	0.0341647
cg05582690	0.142349	0.000216657	0.0423298
cg07894334	-0.145118	0.000181185	0.0408845
cg08100159	0.16375	0.000204584	0.0418835
cg09042437	0.190616	6.73124e-05	0.0327822
cg09558000	-0.121485	5.86709e-05	0.0316993
cg10143416	0.269541	0.000101895	0.0359638
cg10553204	0.147171	9.26696e-06	0.0238396
cg10661054	-0.181442	0.000145639	0.0389043
cg13226232	0.17727	7.73164e-05	0.0339256
cg14414903	0.209809	0.000184336	0.0410308
cg15714846	0.221079	0.000343877	0.0478013
cg16240755	-0.106326	0.000121035	0.0370716
cg18395327	-0.177911	6.55428e-05	0.0325718
cg19210770	-0.13827	6.55717e-05	0.0325752
cg19426955	-0.167613	1.90098e-05	0.0251974
cg20345923	0.185366	0.000397764	0.0495648
cg21356710	0.126299	0.000145186	0.0388744
cg21514164	-0.21867	2.60126e-05	0.0262996
cg22884656	-0.247511	0.00013905	0.0384545
cg23547017	-0.124207	9.4559e-05	0.0354441
cg23875171	-0.136269	0.000309323	0.0465038
cg25568114	0.204444	0.000112122	0.0365946
cg27211198	0.1504	7.13019e-05	0.0332663
cg27290103	0.195356	1.53216e-05	0.0248311
cg27291468	0.217723	0.000154145	0.0394417
cg27405400	0.364758	0.000271938	0.0448386
cg02231066	-0.114944	4.62876e-06	0.0227085
cg02573703	-0.120889	0.000134805	0.0381474
cg04554240	0.179159	0.000207552	0.0419971
cg09361614	0.145779	8.40932e-05	0.0345803
cg12595697	0.187122	1.19767e-05	0.024322
cg19760072	0.130531	2.93515e-06	0.0215428
cg20106776	-0.1416	6.29977e-05	0.0322635
cg23222057	0.190395	1.71862e-05	0.0250346
cg24033633	0.28659	5.47689e-05	0.0311398
cg25611057	-0.242342	0.000214991	0.0422706
cg05205842	0.22387	0.000298452	0.0460507
cg06769258	0.177914	9.68707e-05	0.0356146
cg14717666	-0.189782	0.000117325	0.0368804
cg16055869	-0.174173	6.31059e-05	0.0322769
cg17265829	-0.103555	2.53092e-05	0.0261969
cg17949969	-0.236855	0.000137697	0.0383581
cg23210109	0.175902	0.000299695	0.0461037
cg05977002	-0.193034	1.31642e-05	0.0245298
cg11887376	-0.202223	0.000249484	0.0436861
cg17535961	-0.202179	9.57789e-05	0.0355349
cg18302225	0.167212	3.95945e-05	0.0286121
cg19489885	-0.256065	0.000365142	0.0485325
cg21490444	-0.232278	4.61997e-05	0.0296787
cg23960088	0.252625	0.000179811	0.0408195
cg01999051	-0.166998	0.000102576	0.0360089
cg02087565	0.169628	0.000404388	0.0497589
cg03130418	0.231927	1.999e-05	0.0252734
cg03353699	0.146736	0.000210844	0.0421201
cg04286337	0.136336	5.26736e-05	0.0308144
cg05745631	-0.161306	0.000142209	0.038674
cg05956076	0.126882	0.000353957	0.0481462
cg06288253	0.12099	0.00021197	0.0421615
cg06938705	-0.10301	4.54385e-05	0.0295304
cg07241170	-0.165423	0.000201141	0.0417483
cg10975897	-0.268856	2.18732e-06	0.0205567
cg11041060	-0.153547	0.000364373	0.0485065
cg11182199	0.20799	2.45592e-05	0.0260819
cg11353250	0.126971	0.000147554	0.0390294
cg11357369	-0.292141	1.82967e-05	0.0251374
cg11946459	0.218593	0.000213178	0.0422054
cg12355677	0.11855	0.000197661	0.0416078
cg12588917	-0.114613	5.83912e-05	0.0316611
cg13027183	-0.217727	1.29452e-07	0.00715339
cg13094146	-0.201993	0.000245806	0.0434977
cg14073924	0.105471	8.77946e-05	0.0349043
cg17017189	0.223514	0.000203154	0.0418278
cg17797360	-0.119084	0.000186278	0.041119
cg20052079	-0.146977	0.000291829	0.0457627
cg21697794	-0.137001	0.000178667	0.0407647
cg22416916	0.303423	3.39538e-05	0.0276058
cg22570970	0.166398	0.000268562	0.0446722
cg24391982	-0.145588	0.000334961	0.0474856
cg26423041	-0.116632	3.2592e-05	0.0273411
cg26477792	-0.166819	7.67562e-06	0.0235875
cg01574912	0.323796	0.000308538	0.0464718
cg02112681	0.1866	2.14859e-05	0.0255405
cg02595114	0.188994	0.000347074	0.0479115
cg04037970	0.223028	5.54942e-05	0.0312482
cg04625338	-0.104511	0.000114748	0.0367415
cg04896115	0.164176	0.000307436	0.0464268
cg06160397	0.184789	0.000179619	0.0408103
cg06550177	-0.338736	6.4309e-05	0.0324246
cg08814268	0.12022	9.72909e-05	0.035645
cg10182869	0.188045	0.000233647	0.0429219
cg10345724	0.272279	0.000284491	0.0454325
cg10950524	0.219397	0.000229337	0.0427745
cg12017558	-0.177015	0.00013083	0.0378468
cg12307484	0.116765	0.000147417	0.0390205
cg12415318	0.204876	9.73612e-05	0.03565
cg13435834	0.17834	0.000308144	0.0464558
cg14526021	0.229377	8.65438e-05	0.0347973
cg15256491	0.125231	0.000234954	0.0429657
cg16243019	0.153717	0.000319885	0.0469223
cg17177213	-0.101014	0.000214203	0.0422424
cg17467898	-0.213907	0.000375227	0.0488661
cg19725553	-0.116161	9.92907e-06	0.0239219
cg19752686	-0.133054	0.00034009	0.0476687
cg20690856	0.253765	2.21614e-05	0.0256703
cg20910408	0.173764	0.000395778	0.0495057
cg21008208	-0.261651	0.000390467	0.0493453
cg24653772	-0.173292	2.88564e-05	0.0266951
cg26124968	0.208138	4.95191e-06	0.0228484
cg01598421	0.259552	5.37116e-05	0.0309779
cg06789840	-0.21468	7.31644e-05	0.0334792
cg07776993	0.355167	0.000312315	0.0466244
cg09497201	-0.21935	0.000397873	0.0495681
cg09807215	-0.169793	1.77526e-05	0.0250885
cg09984392	-0.102993	8.95626e-06	0.0237971
cg10090414	0.104704	3.94889e-05	0.0285953
cg10195336	-0.196687	0.000340451	0.0476815
cg11982546	-0.104868	8.45664e-06	0.0237224
cg14676272	0.150477	0.000338411	0.0476092
cg16437211	-0.155079	0.000137357	0.0383337
cg19591612	0.306722	0.000387273	0.0492472
cg20071744	0.420115	1.3813e-05	0.0246295
cg22291580	-0.126019	0.000229224	0.0427706
cg22529664	-0.247806	0.000202824	0.0418148
cg26654771	0.109617	6.65046e-06	0.0233749
cg13447566	0.183796	9.78833e-05	0.0356873
cg14548802	-0.11344	0.000306986	0.0464083
cg14604584	0.269091	0.00041007	0.0499215
cg00857480	0.101668	0.000248724	0.0436475
cg03844838	0.227555	6.81721e-06	0.0234134
cg05833351	-0.221553	0.000343047	0.0477724
cg06453172	0.115835	3.17981e-05	0.0271905
cg06966660	-0.246821	5.01075e-05	0.0303894
cg07053114	-0.22028	4.62017e-06	0.0227046
cg07951083	-0.135651	5.15201e-05	0.0306272
cg09287328	0.22791	0.000382933	0.049112
cg12246472	-0.149338	0.000147805	0.0390456
cg13740185	0.182777	8.84427e-06	0.023781
cg16963373	0.143928	0.000163348	0.0399742
cg18675043	-0.374313	5.40822e-05	0.0310352
cg18692070	0.292094	0.000402135	0.0496934
cg19163058	-0.1039	0.00015317	0.0393824
cg19201009	-0.208229	7.41313e-06	0.0235376
cg19266671	0.253331	0.000117416	0.0368852
cg20162240	0.332259	0.000218198	0.0423838
cg20668662	-0.272914	0.000155768	0.0395391
cg25268100	0.152925	6.76852e-05	0.0328281
cg01097384	-0.138964	2.73668e-05	0.0264845
cg01577760	0.19547	0.000103405	0.0360633
cg07979757	-0.124603	5.85264e-06	0.0231628
cg08106165	0.155123	0.0003132	0.0466598
cg08373573	0.277513	0.000202008	0.0417827
cg08707456	-0.14182	0.000223115	0.0425536
cg08801887	0.237166	0.000223531	0.0425687
cg08985259	0.155853	5.58342e-05	0.0312983
cg09302355	0.115714	2.39397e-05	0.0259822
cg10904972	-0.198548	4.52853e-06	0.0226615
cg12161971	0.138119	0.00010147	0.0359353
cg12385482	0.139973	0.000150642	0.0392259
cg12716639	0.243081	0.000200383	0.041718
cg13524082	-0.137155	0.000272578	0.0448698
cg13728449	0.246736	0.000134792	0.0381465
cg13821914	-0.193847	0.000104762	0.0361507
cg15124926	-0.120234	8.14752e-05	0.0343374
cg15449664	-0.210755	0.000116971	0.0368616
cg17004353	0.25105	1.85191e-05	0.0251565
cg17142432	0.145308	0.000219968	0.0424451
cg17622952	0.267913	2.09942e-05	0.0254417
cg19764489	-0.201379	0.000154797	0.039481
cg20865778	0.159174	6.76453e-06	0.0234014
cg22805485	0.106119	3.22366e-05	0.0272744
cg24496349	0.162038	9.55434e-06	0.0238767
cg26429499	0.299484	0.000253024	0.0438671
cg26446832	-0.21782	0.000337183	0.0475654
cg26595893	0.13878	0.000122187	0.0371526
cg27090029	0.172064	0.000219848	0.042441
cg04956585	0.256127	5.58377e-05	0.0312988
cg05579652	-0.306627	2.3056e-05	0.0258323
cg05950157	0.288303	0.000290442	0.0457012
cg08045824	0.11146	0.000374435	0.0488404
cg11138719	-0.209853	0.000209542	0.0420718
cg11510999	0.145861	0.000156677	0.039593
cg13645530	-0.232172	0.000111091	0.0365353
cg15439369	0.126232	0.000253343	0.0438843
cg16488382	-0.178255	0.000350935	0.0480427
cg16550264	-0.171536	0.000138036	0.0383824
cg16615454	0.164395	0.000184176	0.0410235
cg19014335	-0.274232	0.000276465	0.0450572
cg19433021	-0.110312	1.8591e-05	0.0251627
cg20837463	-0.147392	0.000106406	0.0362542
cg24570064	-0.112515	0.000188783	0.0412306
cg24847366	0.282384	0.000363239	0.048468
cg26524067	0.13893	0.000351816	0.0480722
cg00765737	0.266243	8.80272e-06	0.023775
cg04771838	0.246889	0.000130088	0.0377891
cg07296256	-0.221026	0.000263414	0.0444128
cg12337884	0.107013	0.00023424	0.0429418
cg15426006	0.155562	5.28767e-05	0.0308468
cg16872841	0.253284	1.83479e-05	0.0251418
cg19511382	0.211859	0.000390332	0.0493412
cg22950904	0.273091	0.000175624	0.0406163
cg25153726	0.176908	7.28137e-05	0.0334398
cg00733328	0.244785	0.000225161	0.0426273
cg00813162	-0.279933	0.00033703	0.04756
cg00841988	0.237425	0.000198684	0.0416495
cg04952072	0.169756	0.000237128	0.0430377
cg05212706	0.278811	0.000141798	0.0386459
cg15193249	0.13231	0.000381652	0.0490716
cg19706320	0.306728	0.00033459	0.0474722
cg23528142	0.225768	0.000298434	0.0460499
cg02607059	-0.20868	0.000208386	0.0420286
cg05925327	-0.117152	0.000120412	0.0370402
cg07044708	0.11138	0.000410133	0.0499233
cg07324702	-0.266449	0.000226772	0.0426846
cg11670789	0.135037	0.000316561	0.0467928
cg12045511	0.118604	1.56107e-05	0.0248656
cg12758090	-0.110633	3.37693e-06	0.0219456
cg12848808	-0.253213	1.35544e-05	0.0245908
cg13594138	0.147821	0.00010206	0.0359747
cg13615592	0.171543	9.9186e-06	0.0239207
cg15832822	0.164321	0.0004062	0.0498111
cg16670554	-0.222435	5.0307e-05	0.0304236
cg24880701	-0.232965	0.000311621	0.0465966
cg26333136	-0.105292	0.000200239	0.0417123
cg26971783	0.199693	0.00037569	0.0488811
cg27649239	-0.305859	2.13935e-05	0.0255222
cg01006126	-0.190727	0.000329111	0.0472715
cg01295631	0.334818	0.000395359	0.0494932
cg01306151	0.210391	0.000308227	0.0464591
cg01397513	0.104608	0.000364905	0.0485245
cg01540102	0.136148	0.000128629	0.0376744
cg01594538	-0.259913	0.000357679	0.0482767
cg02261047	-0.163679	0.000210251	0.0420982
cg03430116	0.151014	0.000133711	0.038066
cg03466066	0.146534	9.14036e-05	0.0352002
cg04143805	0.129463	0.000339003	0.0476302
cg04208403	-0.147997	0.000286301	0.0455151
cg04266460	-0.168433	0.000411053	0.0499493
cg05597181	-0.118793	3.0628e-05	0.0269766
cg05624853	0.124438	0.000326756	0.0471838
cg06013113	0.180009	0.000171257	0.0403961
cg08613239	0.134326	1.42874e-05	0.0246971
cg09685060	0.119405	0.000375286	0.048868
cg16791016	0.174733	7.06651e-05	0.0331916
cg26663091	0.137631	0.00029313	0.04582
cg00029979	0.129021	0.000250327	0.0437287
cg01231183	0.233051	0.000168237	0.0402387
cg01772422	0.125176	0.000299056	0.0460764
cg04029455	-0.174354	0.000126871	0.0375336
cg05299140	0.111673	0.000101502	0.0359374
cg05647756	0.323406	0.000217694	0.0423662
cg05820859	0.109356	0.000301019	0.0461598
cg07036914	-0.104266	0.000316362	0.046785
cg07369606	0.12864	7.28756e-05	0.0334467
cg08005872	-0.101557	0.000250676	0.0437463
cg08293097	-0.153587	2.92204e-05	0.0267552
cg08817507	0.143717	7.65361e-05	0.0338445
cg10498052	0.124713	0.000151004	0.0392486
cg12097883	-0.246755	0.000352541	0.0480966
cg13717446	-0.187814	0.000246537	0.0435354
cg14170999	0.28696	0.000289219	0.0456467
cg17562433	0.154457	4.44647e-05	0.0293355
cg17733447	0.163571	0.000116461	0.0368344
cg20478261	0.227926	0.000241115	0.0432515
cg22778178	-0.325998	0.000119539	0.0369957
cg23051272	-0.157201	0.000235648	0.0429888
cg23434126	0.120399	8.56869e-05	0.0347225
cg24203758	-0.259997	0.00022256	0.0425335
cg24207068	-0.209688	0.00032572	0.0471449
cg26568932	-0.134289	0.000388259	0.0492776
cg27244773	-0.194617	0.000312765	0.0466424
cg19283806	-0.249672	2.30398e-05	0.0258295
cg22208304	0.220541	0.000184977	0.0410601
cg25332265	0.105048	6.43657e-05	0.0324315
cg04414542	0.193223	0.000399015	0.0496019
cg05242915	0.260663	0.000152216	0.0393238
cg05913684	-0.154021	9.41784e-05	0.0354154
cg06744585	-0.256777	1.83807e-06	0.0198782
cg08437802	0.174634	3.57306e-05	0.0279489
cg12208381	0.215814	5.1315e-05	0.0305933
cg13971140	0.125981	8.14592e-05	0.0343359
cg15519237	0.119098	5.59165e-05	0.0313103
cg19367918	0.316151	8.61344e-05	0.0347617
cg19648552	0.143544	0.000111089	0.0365352
cg21048812	0.141287	0.000323239	0.0470509
cg22524864	0.194183	0.000228223	0.0427357
cg23866403	0.195958	0.000303101	0.0462473
cg24159514	0.136242	2.37828e-05	0.0259563
cg25264268	0.224182	7.63955e-05	0.0338298
cg06357305	-0.277164	1.92383e-05	0.0252158
cg20918393	-0.264629	9.49404e-05	0.0354727
cg06230805	0.180142	0.000190153	0.0412906
cg09762582	0.145701	0.000219759	0.042438
cg14906976	-0.241862	1.37754e-05	0.0246239
cg15157241	0.195842	0.000380916	0.0490483
cg22117968	0.290271	0.000165655	0.0401005
cg25726756	-0.334195	0.000264738	0.0444802
cg00101350	0.246807	0.000119259	0.0369813
cg05233946	-0.171574	1.98816e-06	0.0201933
cg07734358	0.28226	0.00037986	0.0490148
cg25146100	0.15942	1.21214e-05	0.0243493
cg05897571	0.101382	0.000266797	0.0445841
cg08744017	0.165773	0.000226217	0.042665
cg08762253	-0.112413	0.000235049	0.0429689
cg14637830	0.112299	0.000172841	0.040477
cg21031530	0.13793	0.000138035	0.0383824
cg23554686	-0.148586	0.000307226	0.0464182
cg26924445	0.136884	3.11351e-05	0.0270602
cg00002646	0.165412	0.000149334	0.0391435
cg00007800	0.169993	0.000215959	0.0423051
cg00567854	-0.167441	0.000125875	0.0374525
cg00763594	0.353546	0.000109619	0.0364491
cg00851627	0.212751	9.33871e-05	0.035355
cg00955674	0.107263	2.93352e-05	0.0267739
cg00958100	0.124595	0.000198754	0.0416523
cg00983697	-0.108583	7.25868e-05	0.0334141
cg00995520	-0.236001	0.000333738	0.0474413
cg01198994	-0.178762	5.50953e-05	0.0311888
cg01279219	-0.113633	4.82868e-06	0.0227971
cg01481000	-0.224188	1.69396e-05	0.0250101
cg01558281	0.163866	0.000280556	0.0452504
cg01636910	0.153985	7.42309e-06	0.0235395
cg01823958	-0.160259	0.000191205	0.0413363
cg01965380	-0.204307	0.000111558	0.0365622
cg02150344	0.143718	0.000156814	0.039601
cg02919721	0.219512	5.12752e-05	0.0305866
cg02989257	-0.150463	0.000146825	0.0389821
cg03058412	0.138693	4.37587e-05	0.0292223
cg03224396	-0.189817	5.9769e-05	0.0318469
cg03317045	-0.167826	1.98601e-05	0.0252637
cg03324138	-0.146849	0.000279859	0.0452178
cg03394122	-0.106015	0.000124319	0.0373241
cg03396152	-0.252327	0.000106873	0.0362831
cg03470684	0.277943	0.000160373	0.0398072
cg03541437	-0.147745	0.00031784	0.0468428
cg03542031	0.121744	8.41229e-05	0.034583
cg03583311	-0.143924	6.63539e-05	0.0326662
cg03606098	0.202067	3.3938e-05	0.0276026
cg03649796	-0.156813	4.63099e-05	0.0296999
cg04126957	0.114234	0.000164326	0.0400281
cg04436964	-0.147233	0.00014878	0.0391082
cg04437762	-0.1207	0.000386564	0.0492253
cg04872603	-0.20276	0.000295682	0.0459313
cg04875062	-0.109524	0.000172781	0.040474
cg04894027	0.132371	0.000213901	0.0422315
cg04912273	0.248839	0.00036858	0.0486478
cg04943879	-0.246742	1.39191e-05	0.024645
cg05752207	0.176974	1.21991e-05	0.0243637
cg05778820	0.195973	0.000382714	0.0491051
cg05836788	-0.186252	0.000118242	0.0369286
cg05926640	-0.177953	0.000135801	0.0382208
cg05968369	0.167528	2.74018e-05	0.0264891
cg06197811	0.316311	0.00015174	0.0392944
cg06324192	0.119731	0.000115959	0.0368074
cg06348737	0.168828	3.56053e-06	0.0220871
cg06350257	-0.120497	2.4485e-05	0.0260702
cg06380199	-0.134594	5.22268e-05	0.0307426
cg06543424	0.138412	0.000159601	0.0397631
cg06659980	0.123879	0.000362281	0.0484354
cg06747794	-0.148712	0.000316932	0.0468073
cg06763161	-0.129066	0.000144054	0.038799
cg06788267	-0.202749	2.13784e-05	0.0255192
cg06949778	0.197553	0.000138102	0.0383871
cg07158939	-0.200961	0.000232643	0.042888
cg07181374	0.123521	0.000224169	0.0425917
cg07354440	-0.175178	0.000386386	0.0492198
cg07568430	0.198235	0.000112674	0.0366259
cg07570498	-0.132095	2.59044e-05	0.0262841
cg07602008	-0.146993	0.000408307	0.0498714
cg07908868	0.211082	8.23756e-05	0.0344223
cg07922843	-0.104014	0.000215186	0.0422776
cg07952182	-0.212507	4.42021e-05	0.0292819
cg08458711	-0.235311	3.30048e-05	0.0274171
cg08538034	0.202938	0.000382058	0.0490844
cg08539965	-0.182267	0.000231681	0.0428552
cg08702689	0.28769	2.88013e-05	0.0266859
cg08738280	-0.116618	0.000292545	0.0457943
cg08909156	-0.121183	0.000287459	0.0455675
cg08935841	-0.147661	0.000260332	0.044254
cg08937102	0.126756	0.000112718	0.0366284
cg09126995	-0.129917	4.26854e-05	0.0290741
cg09132058	0.202417	0.000304922	0.0463231
cg09161043	-0.116177	6.03875e-05	0.0319282
cg09176199	0.213178	6.30863e-05	0.0322745
cg09230154	-0.268225	7.9903e-05	0.0341856
cg09468264	-0.216515	8.92709e-05	0.0350276
cg09556527	0.175203	3.7438e-05	0.028255
cg09799585	-0.245145	0.000365376	0.0485404
cg09858862	-0.189602	9.29825e-05	0.0353239
cg10064484	0.113352	4.26942e-05	0.0290753
cg10709351	0.142582	1.19544e-05	0.0243178
cg10804254	-0.142356	9.05565e-07	0.0167608
cg11132246	0.154579	0.000231978	0.0428653
cg11211263	0.141256	1.83225e-05	0.0251396
cg11335264	0.166818	0.000374075	0.0488287
cg11336311	-0.158492	9.66574e-05	0.0355992
cg11580897	-0.147693	9.85852e-05	0.035737
cg11586930	-0.214043	0.000319416	0.0469041
cg11659361	-0.139973	1.86856e-05	0.0251706
cg11704212	0.165453	6.89709e-05	0.0329878
cg11824191	-0.200081	0.000381332	0.0490615
cg12099472	0.195351	0.000395064	0.0494843
cg12206317	0.189078	3.80759e-05	0.0283639
cg12268531	0.261715	0.000118004	0.0369161
cg12430302	0.19136	9.32129e-05	0.0353416
cg12460254	0.133356	0.000196407	0.0415562
cg12613632	-0.10565	0.000336486	0.0475405
cg12891678	-0.119204	0.000172489	0.0404591
cg13077784	0.151772	7.18295e-05	0.0333275
cg13108049	0.154201	0.000211715	0.0421521
cg13206932	-0.215637	0.000175441	0.0406072
cg13357341	-0.106657	0.000286284	0.0455143
cg13372811	-0.125419	0.000392493	0.0494068
cg13469034	0.114473	0.00015808	0.0396752
cg13551754	0.209442	0.000371674	0.0487501
cg13928473	0.317038	3.62461e-05	0.0280437
cg14036402	0.159037	7.55247e-05	0.0337375
cg14212967	0.121394	1.07865e-05	0.0240726
cg15082498	0.165739	0.000259455	0.0442084
cg15447017	0.113309	0.000331095	0.0473448
cg15542144	0.110005	7.77908e-05	0.0339743
cg15555463	0.180674	0.000165107	0.0400708
cg15568998	0.198225	4.72848e-06	0.0227535
cg15571353	-0.218711	3.67002e-05	0.0281254
cg15925478	-0.129625	0.000370578	0.048714
cg15926004	-0.133231	0.000283829	0.0454021
cg16118387	-0.189152	5.13306e-06	0.0229197
cg16240683	-0.220262	3.2409e-05	0.0273069
cg16348003	0.183828	0.000217588	0.0423625
cg16456919	-0.200452	7.12598e-05	0.0332614
cg16527877	-0.136131	0.000346412	0.0478888
cg16591681	0.121578	3.0724e-05	0.026991
cg16594806	-0.155749	0.000244414	0.0434254
cg16696234	-0.135778	6.84554e-05	0.0329243
cg16903618	0.102615	6.31203e-06	0.023291
cg17015179	0.214506	7.69564e-05	0.0338883
cg17107867	0.11452	8.20751e-05	0.0343941
cg17443753	-0.170076	0.000264169	0.0444513
cg17826980	-0.185997	5.65592e-05	0.0314036
cg17918796	0.24184	0.000209145	0.042057
cg17946439	0.141584	0.000256737	0.0440656
cg18142162	-0.109257	0.000383136	0.0491184
cg18169095	-0.126297	0.000340743	0.0476917
cg18771659	-0.120513	4.85223e-05	0.0301109
cg19028997	0.268843	0.000150207	0.0391986
cg19161251	-0.199082	0.000320918	0.0469621
cg19235065	0.124679	0.000197351	0.0415951
cg19242529	-0.138446	0.000243733	0.0433897
cg19273668	-0.150873	0.000103164	0.0360475
cg19403323	0.192436	0.000342248	0.0477445
cg19710662	0.231625	0.00012838	0.0376546
cg19822229	-0.147283	0.000145348	0.0388851
cg19987219	0.254324	1.47288e-05	0.0247564
cg20155035	-0.218964	1.5604e-05	0.0248648
cg20287790	0.116459	0.000104225	0.0361163
cg20351495	-0.102162	0.000302565	0.0462249
cg20426768	-0.144816	0.000117725	0.0369015
cg20946037	-0.196676	0.000377698	0.0489457
cg21268658	0.113518	0.000293079	0.0458178
cg21382567	0.140108	0.000192056	0.0413729
cg21416706	-0.117325	0.000132877	0.0380033
cg21576728	-0.156369	1.50075e-05	0.0247922
cg21680719	-0.221452	0.000106177	0.03624
cg21710324	-0.127302	0.000296284	0.0459574
cg21812476	0.149136	0.0003302	0.0473118
cg22158462	-0.118389	0.000178438	0.0407537
cg22340807	0.150302	0.000359944	0.0483552
cg22505006	0.113857	0.000171705	0.0404191
cg22716599	0.25906	9.49971e-06	0.0238698
cg22718891	0.217013	3.54451e-05	0.0278956
cg22948684	0.217819	0.000210516	0.042108
cg23019565	0.151855	0.000249771	0.0437006
cg23228450	0.105721	9.70125e-05	0.0356249
cg23322161	0.112449	0.000191876	0.0413652
cg23662331	-0.18916	0.000331981	0.0473773
cg24252805	0.168941	0.000184504	0.0410385
cg24314879	0.143601	0.000366531	0.0485793
cg24362661	0.185313	0.000199739	0.0416922
cg24501872	-0.15812	0.00035796	0.0482865
cg24517501	0.153678	0.000196762	0.0415708
cg24517686	0.167223	0.000267464	0.0446175
cg24531915	-0.140893	0.000204279	0.0418717
cg24577455	0.141098	0.000114084	0.0367049
cg24741609	-0.138665	0.000326525	0.0471751
cg24886710	0.118687	0.000339196	0.0476371
cg25003147	-0.201911	3.99476e-05	0.0286677
cg25203980	0.169665	4.18529e-05	0.028955
cg25220781	-0.109606	3.81916e-05	0.0283833
cg25364573	0.176757	4.95201e-06	0.0228484
cg25611443	0.316795	1.18861e-05	0.0243046
cg25706447	0.265264	4.30249e-05	0.0291216
cg25764120	-0.198493	0.000155662	0.0395327
cg25856811	-0.128562	0.000182452	0.0409438
cg26050734	-0.101519	0.000165219	0.0400768
cg26188212	-0.229468	0.000177598	0.040713
cg26197530	-0.142784	1.59992e-05	0.0249101
cg26523175	-0.148481	0.000155313	0.0395119
cg26915799	0.185344	2.16073e-05	0.0255643
cg27511861	0.216961	0.00015619	0.0395641
cg27582323	-0.205499	0.000197347	0.0415949
cg27584255	-0.125022	0.000228875	0.0427584
cg00010078	0.192653	0.000287854	0.0455853
cg00016324	-0.188874	0.000373466	0.0488088
cg00248242	0.180412	0.0001503	0.0392045
cg00416645	0.107655	0.0002725	0.044866
cg00436254	0.170077	5.21538e-05	0.0307308
cg00705730	0.269533	0.000314363	0.046706
cg00710180	-0.158675	0.000216818	0.0423355
cg00775119	-0.207465	2.79418e-05	0.0265583
cg00866476	-0.115747	0.000145874	0.0389198
cg01154283	0.122125	0.000131143	0.0378709
cg01169610	0.214147	0.00024839	0.0436305
cg01254707	-0.214903	0.000282258	0.0453296
cg01296347	-0.186706	1.46059e-05	0.0247402
cg01741688	-0.252022	0.000104366	0.0361254
cg01742357	0.209721	0.000108194	0.0363638
cg01792430	0.282622	0.000124843	0.0373676
cg02031634	-0.11645	9.58388e-05	0.0355393
cg02048613	0.156078	0.000217276	0.0423516
cg02093902	-0.146377	0.000342224	0.0477437
cg02638523	0.22136	0.000283203	0.0453733
cg02913511	0.163367	0.000173145	0.0404924
cg02926266	0.18983	6.25615e-05	0.0322087
cg03491895	-0.161753	5.51306e-05	0.0311941
cg03550352	0.11935	0.000252108	0.0438181
cg03887520	-0.116761	0.000188012	0.0411965
cg04082016	0.132762	0.000171621	0.0404148
cg04314361	-0.254095	0.000214416	0.0422501
cg04751089	-0.15148	0.000129424	0.0377371
cg04784316	-0.216441	0.000164799	0.040054
cg04947052	0.226202	0.000238087	0.043089
cg05833610	0.195597	0.000286516	0.0455249
cg05865340	-0.173536	2.83371e-05	0.0266075
cg05991902	0.227084	0.000220728	0.0424712
cg06200244	-0.207339	0.000151694	0.0392915
cg06242216	0.194728	0.000144861	0.0388528
cg06492024	0.209299	7.56772e-06	0.0235669
cg06621027	-0.191081	1.2744e-05	0.0244603
cg06711254	0.122704	0.000158511	0.0397002
cg06746492	-0.109748	1.21576e-05	0.0243561
cg06889461	0.235169	2.50586e-05	0.0261591
cg06919693	0.165561	6.24234e-05	0.0321913
cg06961147	-0.137881	0.00023522	0.0429746
cg07216610	0.170793	8.50965e-05	0.0346703
cg07263759	0.301082	5.29747e-05	0.0308623
cg07329968	-0.236636	9.69462e-05	0.0356201
cg08095566	0.221371	0.000124134	0.0373094
cg08239282	-0.281301	7.64139e-05	0.0338317
cg08777402	-0.162434	0.000377104	0.0489267
cg09004241	-0.157074	0.000189748	0.0412729
cg09285683	0.100306	0.000374868	0.0488544
cg09312544	0.124531	0.000128957	0.0377004
cg09355378	0.289784	6.29288e-05	0.0322549
cg09464206	-0.153259	7.08414e-08	0.00644431
cg09762752	0.131625	4.2733e-05	0.0290808
cg10211062	-0.113684	0.000179846	0.0408211
cg10425361	-0.178064	1.78894e-05	0.0251011
cg10481134	-0.220436	9.82888e-05	0.0357161
cg10495393	0.10788	0.000356724	0.0482434
cg10976478	0.143414	0.000213555	0.042219
cg10995755	-0.123176	0.000315169	0.046738
cg11111835	-0.105864	0.000372744	0.0487852
cg11143092	-0.122869	3.56359e-05	0.0279313
cg11416518	-0.179207	0.000146268	0.0389457
cg11462499	-0.208915	0.00011333	0.0366628
cg11508595	-0.229941	0.000258754	0.0441718
cg11902863	-0.225248	7.57841e-06	0.0235688
cg11909975	0.147385	0.000336376	0.0475365
cg12046414	-0.139292	8.78189e-05	0.0349064
cg12302987	-0.153756	6.10302e-06	0.0232349
cg12453623	-0.203118	0.00037648	0.0489066
cg12525096	0.207511	0.000123851	0.0372868
cg12603955	0.155373	0.000285317	0.0454703
cg12791327	-0.149241	0.000295768	0.0459351
cg12973803	-0.267984	0.000322518	0.0470235
cg13226457	-0.138075	0.000208176	0.0420207
cg13283765	-0.22539	3.12857e-05	0.0270902
cg14170547	-0.103669	7.90042e-05	0.0340967
cg14302612	-0.146134	0.00034459	0.047826
cg14463068	-0.211996	8.45662e-07	0.0164352
cg14807945	0.190402	0.000185403	0.0410794
cg14821245	-0.203512	7.54383e-05	0.0337283
cg14865868	-0.166936	0.000103978	0.0361004
cg14910684	-0.231753	0.000187216	0.041161
cg14971567	0.145782	0.000162155	0.0399078
cg15016481	0.256465	0.000223682	0.0425741
cg15022880	0.134918	0.000144433	0.0388243
cg15293422	-0.218578	4.25172e-05	0.0290503
cg15478401	-0.256118	0.000256234	0.0440389
cg15506477	0.194078	7.84617e-05	0.0340423
cg15705810	-0.14099	0.000138535	0.038418
cg15705813	-0.281034	0.00010699	0.0362903
cg15818005	0.130808	0.000134286	0.0381089
cg16101601	-0.202252	2.57658e-05	0.0262641
cg16134262	0.131955	0.00027507	0.0449903
cg16402715	0.115765	0.000387315	0.0492485
cg16439608	0.241389	1.99934e-05	0.0252736
cg16475891	-0.106311	9.90123e-05	0.0357669
cg16533767	0.214929	0.000385254	0.0491846
cg16845548	0.126634	4.73442e-05	0.0298954
cg16875057	0.200491	0.000316675	0.0467973
cg16905434	-0.202507	0.000278356	0.045147
cg16909084	-0.123019	2.66142e-05	0.0263837
cg16924045	-0.148618	0.000303761	0.0462749
cg16944093	-0.112314	5.14112e-05	0.0306092
cg17466082	-0.120396	0.000249226	0.043673
cg17517296	-0.125485	1.20723e-05	0.0243401
cg17531430	0.248058	0.00011786	0.0369086
cg17695537	-0.196619	0.000353855	0.0481426
cg17793354	0.108755	1.00858e-05	0.0239399
cg17864487	0.234253	0.000132122	0.0379459
cg18185980	-0.151551	0.000155609	0.0395296
cg18186672	0.141478	0.000354734	0.0481736
cg18477117	0.149183	0.000133215	0.0380288
cg18556587	0.167719	0.000374999	0.0488587
cg18914852	-0.110472	0.000248724	0.0436475
cg18915450	0.22713	8.4943e-05	0.0346567
cg18969232	-0.162725	9.77598e-06	0.0239038
cg18987431	0.162251	0.000261423	0.0443106
cg19074170	-0.221388	0.000117381	0.0368833
cg19353947	0.257137	9.35478e-05	0.0353673
cg19441992	-0.208102	5.98119e-06	0.0232005
cg19445690	-0.122652	0.000408236	0.0498694
cg19721478	0.149978	0.00015518	0.0395039
cg19931529	0.218643	6.11326e-05	0.0320253
cg20055237	-0.12884	0.000324732	0.0471076
cg20124547	0.145681	0.000300741	0.046148
cg20323962	0.267153	0.000135703	0.0382136
cg20536049	0.14773	6.75414e-06	0.0233991
cg20649663	-0.179209	0.000146269	0.0389457
cg20725334	0.243694	0.000118701	0.0369525
cg20860726	-0.231099	9.17495e-06	0.0238273
cg20953052	-0.177341	0.000333857	0.0474456
cg20971623	0.110871	0.000149083	0.0391275
cg21655267	0.151351	0.000401131	0.0496641
cg21785832	0.20858	0.00011821	0.0369269
cg21931986	0.287967	3.09515e-05	0.0270251
cg22061832	0.282967	7.86463e-05	0.0340609
cg22375559	0.254012	0.000251159	0.0437706
cg22392793	-0.173324	0.000198625	0.0416471
cg22864500	0.115544	5.69067e-05	0.0314534
cg22934200	-0.172033	0.000245817	0.0434983
cg23205365	-0.137623	9.53548e-05	0.0355035
cg23221603	0.259813	4.23293e-05	0.0290236
cg23482872	0.210434	0.000336274	0.0475329
cg24349106	0.118372	3.00947e-05	0.0268947
cg24407086	-0.195094	3.62632e-05	0.0280468
cg24770798	-0.166981	5.93025e-05	0.0317847
cg24888581	0.156206	0.000311391	0.0465874
cg24935556	-0.127362	0.000270779	0.0447818
cg24977338	0.213012	0.000384511	0.0491614
cg25093813	-0.122236	7.78214e-05	0.0339774
cg25124489	0.146466	3.15222e-05	0.0271368
cg25340361	0.16301	0.000357084	0.048256
cg25431366	0.114163	7.08613e-05	0.0332147
cg25880834	-0.181522	6.42489e-05	0.0324174
cg25907138	0.17637	0.000251985	0.0438119
cg25946605	-0.18387	0.000264274	0.0444566
cg26110562	0.17684	0.000238036	0.0430863
cg26192689	0.216088	0.000106854	0.036282
cg26572651	0.118692	5.73853e-06	0.023128
cg26672098	0.100044	0.000232703	0.04289
cg26804381	0.219544	1.50566e-05	0.0247983
cg26821721	-0.205086	4.17714e-06	0.0224806
cg27141850	0.101663	0.000110542	0.0365034
cg27143237	0.102048	0.000326452	0.0471724
cg27508055	-0.224643	0.000138375	0.0384066
cg27584112	0.252374	0.000159112	0.0397349
cg27633941	-0.243747	0.000195587	0.0415221
cg00037856	-0.254917	0.000114047	0.0367028
cg00225067	0.141541	0.000326734	0.047183
cg00438952	0.130854	0.000347766	0.0479352
cg00463491	-0.212735	0.000365744	0.0485528
cg00697290	0.197554	4.10218e-05	0.0288322
cg00807684	-0.268393	0.000307981	0.0464491
cg00907274	0.183235	8.8132e-05	0.0349328
cg01152897	0.176594	0.000135006	0.0381623
cg01486558	-0.221907	6.71041e-05	0.0327563
cg01627785	0.141178	0.000179328	0.0407964
cg01798589	0.147554	0.000225927	0.0426547
cg01824625	0.180049	0.000204433	0.0418776
cg02463513	-0.253941	0.000206645	0.0419627
cg02606505	0.273512	0.000291109	0.0457308
cg02936012	-0.126272	0.00019032	0.0412979
cg03025465	-0.215595	0.000409935	0.0499177
cg03447908	0.265693	0.000341297	0.0477112
cg03478610	-0.283221	0.000169074	0.0402828
cg03601836	0.106268	8.35367e-05	0.0345297
cg03811828	0.274168	7.27549e-06	0.0235106
cg04058837	-0.239963	0.000159992	0.0397855
cg04215287	0.13633	1.87155e-05	0.0251731
cg04479212	-0.131991	0.000102217	0.0359851
cg04555780	-0.229655	0.000114554	0.0367308
cg04787317	-0.120323	0.000301773	0.0461916
cg05106785	0.161961	2.80134e-05	0.0265673
cg05277096	-0.186367	5.82225e-06	0.0231536
cg05314799	0.174496	1.39365e-05	0.0246475
cg05569176	0.100157	0.000375506	0.0488751
cg05648614	0.194721	0.000243438	0.0433743
cg06189394	-0.177809	0.000268959	0.0446919
cg06522515	-0.193719	0.000194844	0.0414911
cg06578111	0.157589	0.000353682	0.0481364
cg06805834	0.131839	0.000304069	0.0462877
cg07146912	-0.253127	1.65834e-05	0.0249734
cg08023442	-0.129577	0.000287805	0.0455831
cg08225137	0.126106	0.000281272	0.0452838
cg08423851	0.137647	0.000166381	0.0401397
cg08448751	0.160891	0.000318135	0.0468543
cg08652499	0.135574	0.000206879	0.0419716
cg08881585	0.148376	0.00015752	0.0396425
cg08889114	-0.376895	4.90802e-06	0.0228304
cg09007331	0.130846	3.10034e-06	0.0217051
cg09385667	-0.159825	0.00023498	0.0429666
cg09417692	-0.184339	0.000296429	0.0459637
cg09654300	-0.233179	0.000109035	0.0364144
cg10798682	-0.19271	0.000120153	0.0370271
cg11095658	0.168748	0.000349343	0.0479888
cg11287400	0.15119	0.000100025	0.0358371
cg11803660	-0.118152	0.000145422	0.03889
cg12151942	0.140052	0.000108872	0.0364046
cg12243822	0.105693	0.000340454	0.0476816
cg12325605	0.193792	0.000311358	0.046586
cg12386061	0.175467	2.4529e-05	0.0260771
cg12612213	-0.113388	0.000210569	0.04211
cg12680719	-0.214782	0.000254306	0.0439361
cg12744888	0.276349	0.000192283	0.0413826
cg12806353	0.179724	0.000247281	0.0435737
cg13344886	0.118764	6.06538e-05	0.0319629
cg13470462	-0.24572	4.06508e-05	0.0287762
cg13666648	0.12179	0.000226614	0.042679
cg13879776	-0.141651	5.89941e-05	0.0317432
cg14887955	0.101479	0.000139802	0.0385074
cg15081033	0.151892	0.000228645	0.0427504
cg15128638	-0.187713	0.000132567	0.0379797
cg15442583	0.136615	0.00010874	0.0363967
cg15864571	-0.177651	0.000318552	0.0468706
cg16213028	-0.136215	0.000248681	0.0436453
cg16558822	-0.223564	0.000405287	0.0497848
cg16784366	-0.175964	0.000194698	0.041485
cg16810559	0.138402	0.000111711	0.036571
cg16845363	-0.157382	6.61021e-05	0.0326371
cg18109665	-0.269639	0.000105743	0.0362128
cg18159289	0.11887	0.000115347	0.0367742
cg18589504	0.313527	2.63122e-05	0.0263419
cg19280785	-0.199483	0.000206069	0.0419407
cg19388273	-0.210369	0.000186816	0.0411431
cg19553158	0.168057	0.000150112	0.0391927
cg19765196	-0.242237	3.01244e-05	0.0268993
cg19991383	0.204023	4.55353e-05	0.0295494
cg20116935	-0.170655	0.000267678	0.0446282
cg20263733	0.269887	2.19831e-05	0.0256367
cg20752683	0.181078	0.000106969	0.036289
cg21375017	0.208908	0.000348344	0.0479549
cg21501175	-0.305208	0.00020009	0.0417063
cg21531685	-0.209781	3.5748e-05	0.0279522
cg21852346	-0.208072	0.00029729	0.0460008
cg21862163	0.135429	0.000153509	0.0394031
cg21910363	0.162314	1.70472e-05	0.0250209
cg22134162	0.154653	0.000395958	0.0495111
cg22601300	0.259612	0.000390442	0.0493445
cg22690884	0.130596	0.000229895	0.0427938
cg23199335	-0.243832	2.144e-05	0.0255315
cg23723013	0.291029	6.04403e-05	0.0319351
cg24006715	0.114856	0.000226231	0.0426655
cg24248367	-0.253774	0.000403666	0.049738
cg24283093	0.183731	0.000350875	0.0480406
cg24394097	0.14333	0.000118837	0.0369595
cg24572745	-0.154005	0.00016286	0.0399471
cg24847554	-0.140507	0.000385208	0.0491832
cg25004471	0.103209	6.64598e-06	0.0233739
cg25357706	-0.153842	0.000185022	0.0410621
cg25799073	-0.265422	7.47144e-06	0.0235488
cg26132647	-0.11781	0.00013962	0.0384947
cg26296894	-0.199969	3.66648e-05	0.0281191
cg26787787	-0.23536	0.000315377	0.0467462
cg27236146	-0.105269	0.000230776	0.0428242
cg27260617	0.164455	4.86647e-06	0.022813
cg00031277	-0.249556	0.000123128	0.0372288
cg00421173	0.115118	0.000303349	0.0462577
cg00705600	-0.102862	0.000111377	0.0365518
cg00824379	0.122522	0.000260083	0.0442411
cg01189011	-0.14183	0.000351876	0.0480743
cg01300887	-0.214426	0.000188886	0.0412351
cg02198513	0.136913	1.05016e-05	0.0240054
cg02465887	0.262131	0.000316277	0.0467816
cg02570981	0.184301	0.000115484	0.0367817
cg02895699	0.133312	0.000290174	0.0456893
cg03199366	0.217908	0.000357034	0.0482542
cg03987648	-0.204929	3.98835e-06	0.0223717
cg04203702	-0.254974	5.19635e-05	0.0306999
cg04283838	-0.159562	0.000397329	0.0495519
cg04517429	0.104715	0.000219338	0.0424234
cg04596201	0.190084	0.000407744	0.0498554
cg05627696	-0.282317	0.000284303	0.0454239
cg05679403	0.125765	0.00027055	0.0447705
cg05801329	0.20646	0.000309502	0.046511
cg06220112	-0.19759	0.000331205	0.0473488
cg06297413	0.136455	0.000125216	0.0373984
cg06399905	-0.169913	0.000117761	0.0369033
cg06562964	0.232408	1.26039e-05	0.0244362
cg06567920	0.103131	6.23705e-05	0.0321846
cg07311659	0.187994	8.16991e-05	0.0343586
cg07696516	-0.327029	4.35528e-05	0.0291943
cg07951602	-0.175672	0.000164509	0.0400381
cg08003102	0.188484	8.62532e-05	0.034772
cg08320703	0.148654	0.000407887	0.0498594
cg08500138	-0.24465	5.36057e-05	0.0309615
cg09120873	-0.133217	7.68633e-05	0.0338787
cg09373676	-0.173213	0.000153198	0.0393841
cg10055655	0.179876	0.000135071	0.0381671
cg10062193	-0.223592	3.25027e-05	0.0273244
cg10096955	-0.140158	8.59264e-05	0.0347435
cg10269431	0.203632	0.00020505	0.0419015
cg11367404	0.106056	1.44571e-05	0.0247203
cg11598720	0.145949	3.86933e-05	0.0284666
cg12372106	-0.196886	0.000255698	0.0440104
cg12599765	-0.110695	0.0001456	0.0389018
cg12954234	-0.194973	2.91948e-06	0.0215266
cg13359161	-0.203719	8.4967e-05	0.0346588
cg14410516	0.211823	3.29379e-06	0.021877
cg15963988	-0.141289	0.000332145	0.0473833
cg16296188	0.180074	0.000308681	0.0464777
cg16503611	-0.221602	0.00039505	0.0494839
cg16961536	0.215674	1.31586e-05	0.0245289
cg17170463	-0.227913	0.000221551	0.0424993
cg17384323	0.117345	0.000144641	0.0388381
cg17481278	-0.177289	2.6682e-05	0.026393
cg17582074	-0.122461	0.000329292	0.0472783
cg17669581	0.132256	0.000179146	0.0407877
cg18334345	-0.166795	0.000172933	0.0404816
cg19318218	-0.21325	0.000107757	0.0363373
cg20168495	0.176965	0.000336942	0.0475568
cg21326139	0.22124	0.000286615	0.0455293
cg21578330	-0.131253	0.000307228	0.0464183
cg22629015	0.258459	0.000403653	0.0497376
cg22788329	0.145395	2.31415e-05	0.0258472
cg23624621	0.200303	8.34995e-05	0.0345263
cg23848471	-0.136662	0.000411406	0.0499592
cg24721647	0.336221	0.000145508	0.0388957
cg25214552	-0.150364	0.000401272	0.0496682
cg25561576	0.191877	7.45624e-05	0.0336337
cg25778446	-0.144106	0.000178907	0.0407763
cg25799589	-0.185564	0.000376247	0.0488991
cg25989227	0.13885	0.000159066	0.0397323
cg26215428	-0.193797	8.21276e-05	0.034399
cg26308992	-0.103016	3.6447e-05	0.02808
cg26701826	-0.155975	0.0001635	0.0399826
cg27250435	-0.211867	0.000118089	0.0369206
cg00308914	-0.199074	0.000142227	0.0386753
cg01012134	-0.186949	0.000286616	0.0455294
cg01040786	-0.230939	1.90464e-05	0.0252004
cg01092108	0.171197	0.000363771	0.0484861
cg01242977	0.158558	0.000207858	0.0420087
cg01444808	-0.118225	1.42704e-06	0.018761
cg01916400	-0.189206	0.000103237	0.0360523
cg01982849	0.136837	0.000101199	0.035917
cg02091808	-0.225027	0.000389048	0.0493019
cg02202411	0.12568	2.32548e-05	0.0258669
cg02271687	0.210823	1.41753e-05	0.0246815
cg02276070	-0.115498	6.0608e-05	0.0319569
cg02402882	-0.115019	0.00018204	0.0409246
cg02423080	0.153409	0.000310446	0.0465493
cg03195826	0.166012	1.47433e-05	0.0247583
cg03401875	-0.322833	5.98611e-05	0.0318591
cg04470324	0.240198	0.000284765	0.0454451
cg04598489	0.108644	2.03035e-05	0.0252962
cg04676568	-0.196347	0.000406132	0.0498092
cg04984709	0.118803	0.000280077	0.045228
cg05494483	-0.200315	0.000235021	0.0429679
cg05697734	0.151806	0.000284794	0.0454464
cg06618298	-0.146006	1.37934e-05	0.0246266
cg06635150	-0.291923	5.01441e-05	0.0303957
cg06710259	0.215446	0.000300798	0.0461505
cg07034255	0.137463	0.000194931	0.0414947
cg07144408	-0.230633	6.57757e-05	0.0325991
cg07476923	0.137204	3.98187e-05	0.0286475
cg07573020	0.24445	0.000221983	0.042514
cg07633435	-0.118588	2.85285e-05	0.0266398
cg07672051	-0.116955	0.000198166	0.0416284
cg07791897	0.11548	0.000241632	0.043279
cg08615354	-0.164542	0.000311788	0.0466033
cg08625568	-0.118544	0.000142416	0.0386882
cg09056677	0.213657	3.46309e-05	0.0277397
cg09699193	-0.126789	0.0002458	0.0434974
cg10676309	-0.245546	8.79956e-05	0.0349213
cg10801060	-0.212975	0.000306981	0.0464081
cg10932939	-0.198414	4.28475e-05	0.0290968
cg11215486	-0.208563	0.000202038	0.0417839
cg11845549	-0.144704	0.000384826	0.0491713
cg12434362	0.275288	0.00037534	0.0488697
cg12464631	0.140575	6.00253e-05	0.0318808
cg13383639	0.229506	0.000276961	0.0450808
[truncated: 1,240 more rows]

## Sheet: DMG_RAhip-OAhip
DMGs identified between 10 RA and 5 OA in hip FLS
[truncated: 374 more rows]

[truncated: 1 more sheets: DEG_RAknee-RAhip]
